# Supplementary material for: Parenting stress in the early years – a survey of the impact of breastfeeding and social support for women in Finland and the UK
Source: BMC Pregnancy Childbirth. 2022 Sep 10;22:699. doi: 10.1186/s12884-022-05010-5 (PMC9463736; doi:10.1186/s12884-022-05010-5)
Supplement: Supplementary file 1 — Additional file 1. [file 12884_2022_5010_MOESM1_ESM.xlsx]

## Sheet: Shared Data Swanson BMC Parenti
survey	SIngle	agegroup	MStatus	residence	finance	Educ	area	stopdbf	Nokids	ageinyears	Natural	Embarrassing	Easier	bothfeed	uncomfortable	bestfood	difficult	convenient	Birth	EPGetup	EPNappies	EPFeed	EPPlay	EPTakeout	EPSoothe	EPdaycare	Stressrels	StressBreastfeed	Stressparent	Stressbaby	Stressfinances	Stressgrowt	Stresswork	Stressownhealth	Stresssleep	Stresslonely	Stressparthealth	Rolehappy	Roleenergy	Roleenjoy	Rolenotime	Rolebalance	Roleworry	Mainsupport	helpful	Careease	Carestory	Careattention	Carenumber
#NULL!	#NULL!	#NULL!	#NULL!	#NULL!	#NULL!	#NULL!	#NULL!	#NULL!	#NULL!	#NULL!	#NULL!	#NULL!	#NULL!	#NULL!	#NULL!	#NULL!	#NULL!	#NULL!	#NULL!	#NULL!	#NULL!	#NULL!	#NULL!	#NULL!	#NULL!	#NULL!	#NULL!	#NULL!	#NULL!	#NULL!	#NULL!	#NULL!	#NULL!	#NULL!	#NULL!	#NULL!	#NULL!	#NULL!	#NULL!	#NULL!	#NULL!	#NULL!	#NULL!	#NULL!	#NULL!	#NULL!	#NULL!	#NULL!	#NULL!
1	2	2	2	2	4	2	1	8	1	#NULL!	5	4	2	3	4	5	3	2	4	-2	-1	-1	-1	-2	-1	-2	0	1	1	1	1	0	99	1	1	0	1	1	2	1	3	2	2	2	5	4	4	4	4
1	2	2	2	2	5	2	3	8	1	0	5	5	5	1	5	3	4	5	5	-2	0	-2	0	0	0	0	0	1	1	1	0	0	1	1	1	0	0	1	1	1	1	4	2	1	5	5	5	5	5
1	2	1	1	1	5	3	1	8	1	#NULL!	5	5	4	4	5	4	2	4	4	-1	0	-2	-1	1	0	-1	1	1	2	2	1	1	2	1	3	1	0	3	4	2	2	3	4	1	5	4	3	4	4
1	2	2	1	1	6	4	1	8	1	#NULL!	5	4	5	2	3	5	4	5	5	-1	1	-1	0	0	0	0	1	1	1	0	0	0	0	0	1	1	1	1	2	1	4	2	1	1	4	4	4	2	2
1	2	2	1	1	5	3	1	8	1	#NULL!	5	5	3	3	5	5	4	3	4	-2	0	0	0	-1	0	-1	0	0	0	0	1	1	1	1	3	0	1	1	2	1	1	1	3	1	5	4	4	3	4
1	2	1	2	1	3	2	2	8	1	#NULL!	3	2	3	4	3	3	2	3	4	-2	-1	-2	-1	-1	-1	-1	1	2	0	1	3	0	1	2	3	3	1	2	4	2	4	3	3	2	5	4	4	4	4
1	2	2	2	1	4	4	1	8	1	#NULL!	5	5	2	4	4	5	2	2	4	-1	0	-1	0	-1	0	0	0	2	1	3	1	1	1	1	1	1	1	1	2	1	2	4	4	1	5	4	4	2	2
1	2	2	2	1	2	3	1	#NULL!	1	#NULL!	4	4	2	5	2	2	1	1	3	0	0	0	1	-1	0	0	2	3	2	2	3	1	2	3	2	2	1	2	4	2	4	4	4	1	5	4	2	2	2
1	2	2	1	2	4	3	#NULL!	#NULL!	1	#NULL!	#NULL!	#NULL!	#NULL!	#NULL!	#NULL!	#NULL!	#NULL!	#NULL!	#NULL!	#NULL!	#NULL!	#NULL!	#NULL!	#NULL!	#NULL!	#NULL!	#NULL!	#NULL!	#NULL!	#NULL!	#NULL!	#NULL!	#NULL!	#NULL!	#NULL!	#NULL!	#NULL!	#NULL!	#NULL!	#NULL!	#NULL!	#NULL!	#NULL!	#NULL!	#NULL!	#NULL!	#NULL!	#NULL!	#NULL!
1	2	2	1	1	3	3	1	4	2	1	5	#NULL!	5	4	#NULL!	#NULL!	#NULL!	#NULL!	5	-2	0	-1	0	-2	0	-1	2	0	1	0	3	0	3	1	3	99	3	1	2	2	4	1	2	2	5	3	1	1	1
1	2	2	1	2	6	4	1	#NULL!	#NULL!	#NULL!	#NULL!	#NULL!	#NULL!	#NULL!	#NULL!	#NULL!	#NULL!	#NULL!	#NULL!	#NULL!	#NULL!	#NULL!	#NULL!	#NULL!	#NULL!	#NULL!	#NULL!	#NULL!	#NULL!	#NULL!	#NULL!	#NULL!	#NULL!	#NULL!	#NULL!	#NULL!	#NULL!	#NULL!	#NULL!	#NULL!	#NULL!	#NULL!	#NULL!	#NULL!	#NULL!	#NULL!	#NULL!	#NULL!	#NULL!
1	2	2	1	2	4	3	2	#NULL!	#NULL!	#NULL!	#NULL!	#NULL!	#NULL!	#NULL!	#NULL!	#NULL!	#NULL!	#NULL!	#NULL!	#NULL!	#NULL!	#NULL!	#NULL!	#NULL!	#NULL!	#NULL!	#NULL!	#NULL!	#NULL!	#NULL!	#NULL!	#NULL!	#NULL!	#NULL!	#NULL!	#NULL!	#NULL!	#NULL!	#NULL!	#NULL!	#NULL!	#NULL!	#NULL!	#NULL!	#NULL!	#NULL!	#NULL!	#NULL!	#NULL!
1	2	2	1	2	5	3	1	#NULL!	#NULL!	#NULL!	#NULL!	#NULL!	#NULL!	#NULL!	#NULL!	#NULL!	#NULL!	#NULL!	#NULL!	#NULL!	#NULL!	#NULL!	#NULL!	#NULL!	#NULL!	#NULL!	#NULL!	#NULL!	#NULL!	#NULL!	#NULL!	#NULL!	#NULL!	#NULL!	#NULL!	#NULL!	#NULL!	#NULL!	#NULL!	#NULL!	#NULL!	#NULL!	#NULL!	#NULL!	#NULL!	#NULL!	#NULL!	#NULL!	#NULL!
1	2	2	1	1	5	2	1	#NULL!	#NULL!	#NULL!	#NULL!	#NULL!	#NULL!	#NULL!	#NULL!	#NULL!	#NULL!	#NULL!	#NULL!	#NULL!	#NULL!	#NULL!	#NULL!	#NULL!	#NULL!	#NULL!	#NULL!	#NULL!	#NULL!	#NULL!	#NULL!	#NULL!	#NULL!	#NULL!	#NULL!	#NULL!	#NULL!	#NULL!	#NULL!	#NULL!	#NULL!	#NULL!	#NULL!	#NULL!	#NULL!	#NULL!	#NULL!	#NULL!	#NULL!
1	2	2	1	1	5	3	1	#NULL!	#NULL!	#NULL!	#NULL!	#NULL!	#NULL!	#NULL!	#NULL!	#NULL!	#NULL!	#NULL!	#NULL!	#NULL!	#NULL!	#NULL!	#NULL!	#NULL!	#NULL!	#NULL!	#NULL!	#NULL!	#NULL!	#NULL!	#NULL!	#NULL!	#NULL!	#NULL!	#NULL!	#NULL!	#NULL!	#NULL!	#NULL!	#NULL!	#NULL!	#NULL!	#NULL!	#NULL!	#NULL!	#NULL!	#NULL!	#NULL!	#NULL!
1	2	3	1	2	4	3	#NULL!	#NULL!	#NULL!	#NULL!	#NULL!	#NULL!	#NULL!	#NULL!	#NULL!	#NULL!	#NULL!	#NULL!	#NULL!	#NULL!	#NULL!	#NULL!	#NULL!	#NULL!	#NULL!	#NULL!	#NULL!	#NULL!	#NULL!	#NULL!	#NULL!	#NULL!	#NULL!	#NULL!	#NULL!	#NULL!	#NULL!	#NULL!	#NULL!	#NULL!	#NULL!	#NULL!	#NULL!	#NULL!	#NULL!	#NULL!	#NULL!	#NULL!	#NULL!
1	2	3	2	2	3	2	1	#NULL!	#NULL!	#NULL!	#NULL!	#NULL!	#NULL!	#NULL!	#NULL!	#NULL!	#NULL!	#NULL!	#NULL!	#NULL!	#NULL!	#NULL!	#NULL!	#NULL!	#NULL!	#NULL!	#NULL!	#NULL!	#NULL!	#NULL!	#NULL!	#NULL!	#NULL!	#NULL!	#NULL!	#NULL!	#NULL!	#NULL!	#NULL!	#NULL!	#NULL!	#NULL!	#NULL!	#NULL!	#NULL!	#NULL!	#NULL!	#NULL!	#NULL!
1	2	2	1	2	4	2	1	#NULL!	#NULL!	#NULL!	#NULL!	#NULL!	#NULL!	#NULL!	#NULL!	#NULL!	#NULL!	#NULL!	#NULL!	#NULL!	#NULL!	#NULL!	#NULL!	#NULL!	#NULL!	#NULL!	#NULL!	#NULL!	#NULL!	#NULL!	#NULL!	#NULL!	#NULL!	#NULL!	#NULL!	#NULL!	#NULL!	#NULL!	#NULL!	#NULL!	#NULL!	#NULL!	#NULL!	#NULL!	#NULL!	#NULL!	#NULL!	#NULL!	#NULL!
1	2	1	2	1	5	3	1	#NULL!	#NULL!	#NULL!	#NULL!	#NULL!	#NULL!	#NULL!	#NULL!	#NULL!	#NULL!	#NULL!	#NULL!	#NULL!	#NULL!	#NULL!	#NULL!	#NULL!	#NULL!	#NULL!	#NULL!	#NULL!	#NULL!	#NULL!	#NULL!	#NULL!	#NULL!	#NULL!	#NULL!	#NULL!	#NULL!	#NULL!	#NULL!	#NULL!	#NULL!	#NULL!	#NULL!	#NULL!	#NULL!	#NULL!	#NULL!	#NULL!	#NULL!
1	2	2	1	2	6	4	2	#NULL!	#NULL!	#NULL!	#NULL!	#NULL!	#NULL!	#NULL!	#NULL!	#NULL!	#NULL!	#NULL!	#NULL!	#NULL!	#NULL!	#NULL!	#NULL!	#NULL!	#NULL!	#NULL!	#NULL!	#NULL!	#NULL!	#NULL!	#NULL!	#NULL!	#NULL!	#NULL!	#NULL!	#NULL!	#NULL!	#NULL!	#NULL!	#NULL!	#NULL!	#NULL!	#NULL!	#NULL!	#NULL!	#NULL!	#NULL!	#NULL!	#NULL!
1	2	2	2	2	4	2	3	#NULL!	#NULL!	#NULL!	#NULL!	#NULL!	#NULL!	#NULL!	#NULL!	#NULL!	#NULL!	#NULL!	#NULL!	#NULL!	#NULL!	#NULL!	#NULL!	#NULL!	#NULL!	#NULL!	#NULL!	#NULL!	#NULL!	#NULL!	#NULL!	#NULL!	#NULL!	#NULL!	#NULL!	#NULL!	#NULL!	#NULL!	#NULL!	#NULL!	#NULL!	#NULL!	#NULL!	#NULL!	#NULL!	#NULL!	#NULL!	#NULL!	#NULL!
1	2	2	1	2	6	4	1	#NULL!	#NULL!	#NULL!	#NULL!	#NULL!	#NULL!	#NULL!	#NULL!	#NULL!	#NULL!	#NULL!	#NULL!	#NULL!	#NULL!	#NULL!	#NULL!	#NULL!	#NULL!	#NULL!	#NULL!	#NULL!	#NULL!	#NULL!	#NULL!	#NULL!	#NULL!	#NULL!	#NULL!	#NULL!	#NULL!	#NULL!	#NULL!	#NULL!	#NULL!	#NULL!	#NULL!	#NULL!	#NULL!	#NULL!	#NULL!	#NULL!	#NULL!
1	2	1	2	1	4	#NULL!	#NULL!	#NULL!	#NULL!	#NULL!	#NULL!	#NULL!	#NULL!	#NULL!	#NULL!	#NULL!	#NULL!	#NULL!	#NULL!	#NULL!	#NULL!	#NULL!	#NULL!	#NULL!	#NULL!	#NULL!	#NULL!	#NULL!	#NULL!	#NULL!	#NULL!	#NULL!	#NULL!	#NULL!	#NULL!	#NULL!	#NULL!	#NULL!	#NULL!	#NULL!	#NULL!	#NULL!	#NULL!	#NULL!	#NULL!	#NULL!	#NULL!	#NULL!	#NULL!
1	2	2	1	2	4	3	1	#NULL!	#NULL!	#NULL!	#NULL!	#NULL!	#NULL!	#NULL!	#NULL!	#NULL!	#NULL!	#NULL!	#NULL!	#NULL!	#NULL!	#NULL!	#NULL!	#NULL!	#NULL!	#NULL!	#NULL!	#NULL!	#NULL!	#NULL!	#NULL!	#NULL!	#NULL!	#NULL!	#NULL!	#NULL!	#NULL!	#NULL!	#NULL!	#NULL!	#NULL!	#NULL!	#NULL!	#NULL!	#NULL!	#NULL!	#NULL!	#NULL!	#NULL!
1	2	3	1	2	3	1	1	#NULL!	#NULL!	#NULL!	#NULL!	#NULL!	#NULL!	#NULL!	#NULL!	#NULL!	#NULL!	#NULL!	#NULL!	#NULL!	-2	#NULL!	#NULL!	#NULL!	#NULL!	#NULL!	#NULL!	#NULL!	#NULL!	#NULL!	#NULL!	#NULL!	#NULL!	#NULL!	#NULL!	#NULL!	#NULL!	#NULL!	#NULL!	#NULL!	#NULL!	#NULL!	#NULL!	#NULL!	#NULL!	#NULL!	#NULL!	#NULL!	#NULL!
1	2	2	2	1	6	3	1	#NULL!	#NULL!	#NULL!	#NULL!	#NULL!	#NULL!	#NULL!	#NULL!	#NULL!	#NULL!	#NULL!	#NULL!	#NULL!	1	#NULL!	#NULL!	#NULL!	#NULL!	#NULL!	#NULL!	#NULL!	#NULL!	#NULL!	#NULL!	#NULL!	#NULL!	#NULL!	#NULL!	#NULL!	#NULL!	#NULL!	#NULL!	#NULL!	#NULL!	#NULL!	#NULL!	#NULL!	#NULL!	#NULL!	#NULL!	#NULL!	#NULL!
1	2	2	1	2	6	4	1	#NULL!	#NULL!	#NULL!	#NULL!	#NULL!	#NULL!	#NULL!	#NULL!	#NULL!	#NULL!	#NULL!	#NULL!	#NULL!	#NULL!	#NULL!	#NULL!	#NULL!	#NULL!	#NULL!	#NULL!	#NULL!	#NULL!	#NULL!	#NULL!	#NULL!	#NULL!	#NULL!	#NULL!	#NULL!	#NULL!	#NULL!	#NULL!	#NULL!	#NULL!	#NULL!	#NULL!	#NULL!	#NULL!	#NULL!	#NULL!	#NULL!	#NULL!
1	2	3	1	2	4	3	3	#NULL!	#NULL!	#NULL!	#NULL!	#NULL!	#NULL!	#NULL!	#NULL!	#NULL!	#NULL!	#NULL!	#NULL!	#NULL!	#NULL!	#NULL!	#NULL!	#NULL!	#NULL!	#NULL!	#NULL!	#NULL!	#NULL!	#NULL!	#NULL!	#NULL!	#NULL!	#NULL!	#NULL!	#NULL!	#NULL!	#NULL!	#NULL!	#NULL!	#NULL!	#NULL!	#NULL!	#NULL!	#NULL!	#NULL!	#NULL!	#NULL!	#NULL!
1	2	3	2	2	5	3	1	#NULL!	#NULL!	#NULL!	#NULL!	#NULL!	#NULL!	#NULL!	#NULL!	#NULL!	#NULL!	#NULL!	#NULL!	#NULL!	0	#NULL!	#NULL!	#NULL!	#NULL!	#NULL!	#NULL!	#NULL!	#NULL!	#NULL!	#NULL!	#NULL!	#NULL!	#NULL!	#NULL!	#NULL!	#NULL!	#NULL!	#NULL!	#NULL!	#NULL!	#NULL!	#NULL!	#NULL!	#NULL!	#NULL!	#NULL!	#NULL!	#NULL!
1	2	2	1	2	4	4	2	#NULL!	#NULL!	#NULL!	#NULL!	#NULL!	#NULL!	#NULL!	#NULL!	#NULL!	#NULL!	#NULL!	#NULL!	#NULL!	-1	#NULL!	#NULL!	#NULL!	#NULL!	#NULL!	#NULL!	#NULL!	#NULL!	#NULL!	#NULL!	#NULL!	#NULL!	#NULL!	#NULL!	#NULL!	#NULL!	#NULL!	#NULL!	#NULL!	#NULL!	#NULL!	#NULL!	#NULL!	#NULL!	#NULL!	#NULL!	#NULL!	#NULL!
1	2	2	2	2	4	4	3	#NULL!	#NULL!	#NULL!	#NULL!	#NULL!	#NULL!	#NULL!	#NULL!	#NULL!	#NULL!	#NULL!	#NULL!	#NULL!	-1	#NULL!	#NULL!	#NULL!	#NULL!	#NULL!	#NULL!	#NULL!	#NULL!	#NULL!	#NULL!	#NULL!	#NULL!	#NULL!	#NULL!	#NULL!	#NULL!	#NULL!	#NULL!	#NULL!	#NULL!	#NULL!	#NULL!	#NULL!	#NULL!	#NULL!	#NULL!	#NULL!	#NULL!
1	2	3	1	2	3	4	1	#NULL!	#NULL!	#NULL!	#NULL!	#NULL!	#NULL!	#NULL!	#NULL!	#NULL!	#NULL!	#NULL!	#NULL!	#NULL!	#NULL!	#NULL!	#NULL!	#NULL!	#NULL!	#NULL!	#NULL!	#NULL!	#NULL!	#NULL!	#NULL!	#NULL!	#NULL!	#NULL!	#NULL!	#NULL!	#NULL!	#NULL!	#NULL!	#NULL!	#NULL!	#NULL!	#NULL!	#NULL!	#NULL!	#NULL!	#NULL!	#NULL!	#NULL!
1	2	3	1	2	2	3	2	#NULL!	#NULL!	#NULL!	#NULL!	#NULL!	#NULL!	#NULL!	#NULL!	#NULL!	#NULL!	#NULL!	#NULL!	#NULL!	1	#NULL!	#NULL!	#NULL!	#NULL!	#NULL!	#NULL!	#NULL!	#NULL!	#NULL!	#NULL!	#NULL!	#NULL!	#NULL!	#NULL!	#NULL!	#NULL!	#NULL!	#NULL!	#NULL!	#NULL!	#NULL!	#NULL!	#NULL!	#NULL!	#NULL!	#NULL!	#NULL!	#NULL!
1	2	2	2	2	6	3	1	#NULL!	#NULL!	#NULL!	#NULL!	#NULL!	#NULL!	#NULL!	#NULL!	#NULL!	#NULL!	#NULL!	#NULL!	#NULL!	0	#NULL!	#NULL!	#NULL!	#NULL!	#NULL!	#NULL!	#NULL!	#NULL!	#NULL!	#NULL!	#NULL!	#NULL!	#NULL!	#NULL!	#NULL!	#NULL!	#NULL!	#NULL!	#NULL!	#NULL!	#NULL!	#NULL!	#NULL!	#NULL!	#NULL!	#NULL!	#NULL!	#NULL!
1	2	2	2	1	3	2	1	4	2	0	4	5	4	4	5	4	3	3	4	-1	0	-1	-1	-2	-1	-2	1	1	1	1	1	0	1	1	1	0	1	2	3	1	4	2	2	2	5	4	4	4	4
1	2	2	1	1	4	1	1	8	3	0	5	2	3	4	4	4	4	4	5	-1	-1	-1	0	-2	0	-1	2	0	1	1	1	0	0	1	1	2	1	1	1	1	1	1	1	1	5	3	3	3	3
1	2	3	1	1	5	2	3	8	3	0	5	5	5	2	5	5	5	5	5	-2	-1	-1	-1	-1	-1	-1	1	0	1	1	1	0	0	0	3	2	2	2	2	1	4	2	1	1	5	1	3	2	1
1	2	2	2	2	4	4	2	8	1	0	5	3	4	5	2	5	2	4	1	-1	1	-2	0	0	0	0	0	1	0	1	2	0	1	1	2	0	1	1	4	1	5	3	3	1	5	3	3	3	3
1	2	1	1	1	4	2	1	8	2	0	5	5	4	3	5	4	5	4	5	-1	-1	-1	0	0	0	0	1	0	1	0	2	0	99	1	1	1	3	2	2	2	2	4	2	1	4	5	5	5	5
1	2	1	1	1	4	3	1	8	2	0	5	5	5	2	5	5	4	5	5	-2	-2	-2	0	-2	-1	-1	1	1	1	2	0	0	99	0	2	99	2	1	2	1	3	4	4	1	5	5	5	5	5
1	2	2	1	2	5	2	1	8	1	0	5	5	5	3	5	4	4	5	4	-1	0	-1	0	-1	-1	-2	1	1	1	1	1	1	1	1	1	1	1	2	2	1	2	4	4	1	5	4	4	5	5
1	2	2	1	2	5	4	1	8	1	0	5	5	5	2	5	5	4	5	1	-1	1	-1	0	-1	0	0	0	0	1	0	2	0	1	1	1	0	0	1	2	1	2	4	4	1	5	3	4	3	4
1	2	2	2	1	3	3	3	8	4	0	5	5	4	2	4	4	4	4	5	-1	-1	-2	-1	-1	-1	-1	1	0	1	1	2	0	1	1	1	0	0	1	2	1	1	2	2	1	5	4	4	3	4
1	2	1	2	2	2	3	1	3	1	0	3	3	4	5	3	3	2	3	4	-2	0	-1	0	99	-2	-2	1	99	1	1	2	1	99	1	2	3	1	2	2	2	3	3	4	2	4	4	2	3	3
1	2	2	1	2	4	2	3	8	2	0	5	5	4	2	4	5	2	4	4	-2	0	-2	1	0	0	-1	0	0	1	1	1	0	2	1	1	1	1	1	1	2	4	4	4	1	5	4	4	4	4
1	2	2	2	1	6	3	3	8	1	0	5	4	4	4	4	4	2	2	2	-1	0	-2	0	0	0	0	0	1	1	2	0	2	1	1	2	0	1	1	1	1	2	2	2	1	5	4	4	4	4
1	2	3	2	2	5	4	1	8	1	0	5	5	5	1	5	5	4	5	4	-1	-1	-2	-1	-1	-1	-2	0	0	1	0	1	0	2	1	0	1	2	1	2	1	4	4	2	1	4	4	4	4	4
1	2	2	1	2	4	4	1	8	2	0	4	4	5	2	4	5	2	5	4	-1	0	-1	0	-1	-1	-1	2	3	2	2	0	2	99	1	1	1	2	2	2	1	5	5	5	1	4	4	5	5	4
1	2	2	1	2	5	2	1	#NULL!	2	0	#NULL!	#NULL!	#NULL!	#NULL!	#NULL!	#NULL!	#NULL!	#NULL!	#NULL!	#NULL!	#NULL!	#NULL!	#NULL!	#NULL!	#NULL!	#NULL!	#NULL!	#NULL!	#NULL!	#NULL!	#NULL!	#NULL!	#NULL!	#NULL!	#NULL!	#NULL!	#NULL!	#NULL!	#NULL!	#NULL!	#NULL!	#NULL!	#NULL!	#NULL!	#NULL!	#NULL!	#NULL!	#NULL!	#NULL!
1	2	3	1	1	4	3	1	#NULL!	1	0	4	4	3	5	2	4	2	3	4	0	0	0	0	0	-1	-2	1	2	1	1	1	1	1	2	2	1	0	2	2	2	4	2	4	1	5	4	4	4	4
1	2	#NULL!	2	2	5	2	2	8	1	0	4	4	3	3	4	4	4	3	2	0	-1	-2	1	-1	0	-1	0	1	1	1	1	1	0	1	1	2	1	2	2	2	2	3	4	1	5	3	4	3	3
1	2	2	2	2	3	1	3	8	2	0	4	4	4	3	5	4	4	4	5	0	1	-1	0	0	0	0	1	1	2	1	2	1	1	1	2	1	0	2	4	2	4	3	4	1	5	2	2	2	2
1	2	2	1	2	5	4	1	8	1	0	5	5	5	4	5	5	4	5	4	-2	-1	-1	-1	-1	-1	-1	2	0	1	1	1	0	1	1	2	1	2	2	3	2	3	4	4	1	5	4	4	3	3
1	2	3	1	2	6	4	1	8	2	0	5	5	5	5	5	5	5	5	5	-2	0	-2	0	0	0	-1	0	0	1	0	0	0	0	0	1	0	0	1	1	1	2	1	1	1	5	5	5	5	5
1	2	2	1	2	4	3	2	1	1	0	4	4	2	4	4	4	1	3	1	-2	0	0	0	-1	0	-2	0	3	3	2	2	2	0	1	2	0	0	3	4	1	3	3	5	1	5	4	4	4	3
1	2	2	1	1	5	3	1	8	2	0	5	5	5	2	5	5	4	5	5	-2	-2	-2	-1	-1	-1	-1	1	0	1	1	1	0	99	1	1	99	0	1	2	1	2	2	2	1	5	5	5	5	5
1	2	2	1	2	4	4	1	8	2	0	5	4	2	2	4	4	4	4	4	-1	-1	-2	-1	-2	-1	-1	2	1	2	1	3	1	2	2	2	0	3	2	2	1	2	2	2	1	5	4	4	4	4
1	2	2	1	2	5	3	1	8	1	0	5	5	3	5	4	5	2	3	4	0	0	-1	0	0	0	-1	0	2	1	1	1	0	0	1	3	0	1	2	2	1	2	2	4	1	5	4	4	4	4
1	2	2	1	2	5	4	1	8	1	0	5	4	4	4	4	5	2	3	5	-1	1	-2	0	0	1	0	0	0	0	0	1	0	0	0	0	1	0	1	2	1	1	1	2	1	5	5	5	5	5
1	2	1	1	1	4	2	3	8	2	0	5	5	5	3	5	5	5	5	4	-2	0	-1	0	-1	0	0	1	0	1	0	3	0	3	1	2	1	2	2	2	1	2	2	4	1	4	4	5	5	4
1	2	2	2	2	4	3	2	4	1	0	5	4	3	3	4	2	4	3	2	-1	0	0	0	0	0	0	0	0	0	0	1	1	1	0	1	0	0	1	2	1	2	3	1	1	5	5	5	5	5
1	2	2	1	2	5	3	2	8	2	0	5	5	5	1	5	5	5	3	5	-2	-1	-2	0	0	-1	-1	3	1	1	0	0	0	1	1	0	2	3	1	2	2	2	3	2	4	5	4	4	4	4
1	2	2	1	2	6	4	1	#NULL!	2	0	5	4	2	5	2	4	1	2	2	0	0	0	0	0	0	0	0	3	3	3	0	3	0	2	1	3	1	4	4	2	4	2	2	1	5	4	4	4	4
1	2	2	2	1	4	3	1	8	1	0	5	5	5	3	5	5	4	5	5	-2	-2	-2	-1	-2	-1	-2	3	0	1	1	3	0	3	1	0	1	3	1	2	1	2	3	3	2	4	5	5	5	5
1	2	2	2	1	4	3	2	8	2	0	5	5	5	2	5	5	5	5	4	-2	-1	-2	-1	-2	-1	-1	2	0	3	0	1	0	0	1	1	1	2	2	2	1	4	4	4	2	5	4	4	4	4
1	2	3	2	2	5	3	2	8	2	0	5	5	5	1	5	4	4	5	5	-1	0	0	0	0	-1	0	0	0	1	0	1	0	1	0	2	1	0	1	2	1	2	1	2	1	5	5	5	5	5
1	2	2	1	2	4	2	3	2	1	0	5	4	3	4	4	4	4	4	2	-1	-1	-1	-1	-1	0	-1	1	3	2	2	2	1	0	2	2	1	1	2	2	2	3	4	5	1	5	4	3	4	4
1	2	2	1	2	4	3	1	8	1	0	5	5	5	4	4	5	4	5	3	-1	0	-1	0	0	0	0	1	1	1	0	1	0	2	1	1	0	0	1	3	1	2	1	3	6	5	5	4	4	4
1	2	2	2	2	4	4	1	8	1	0	5	5	4	4	5	5	2	4	5	0	0	-1	0	0	0	0	2	2	1	1	1	1	1	1	1	2	0	2	2	2	4	3	2	1	5	4	4	4	2
1	2	3	2	2	4	3	1	4	1	0	4	4	3	4	4	2	2	3	2	-1	0	-1	-1	0	-1	-2	1	3	2	2	2	2	1	2	2	1	1	2	2	2	3	2	4	1	5	3	2	3	2
1	2	2	1	2	4	1	3	8	2	0	5	5	5	3	5	5	4	5	5	-1	0	-2	0	-1	0	-2	1	0	1	1	1	0	1	1	1	0	1	1	1	1	2	1	2	1	5	4	4	4	5
1	2	2	1	2	4	3	1	8	1	0	4	5	5	4	4	5	5	5	2	0	0	-1	0	0	1	0	1	1	2	0	2	0	99	3	3	2	0	4	1	1	1	1	5	1	4	4	4	4	4
1	2	2	2	2	4	3	1	8	1	0	5	4	4	4	5	4	4	4	5	0	0	-2	0	0	0	0	0	1	1	1	1	1	99	1	1	0	1	1	2	1	2	2	2	1	5	5	5	4	4
1	2	3	2	1	4	3	1	8	5	0	5	5	5	1	5	5	5	5	5	-1	-1	-2	-1	-2	-1	-2	1	0	1	0	1	0	1	0	2	1	1	2	2	2	2	2	2	6	5	4	4	4	4
1	2	2	1	2	5	3	1	8	2	0	4	4	2	3	4	5	4	2	4	-1	-1	-2	-1	0	-1	-2	1	1	2	1	1	0	99	1	1	1	1	2	2	2	4	3	2	1	4	4	4	4	4
1	2	2	2	2	4	2	2	8	1	0	5	5	5	2	5	5	5	5	4	-2	-1	-2	0	0	-1	-1	0	0	1	1	2	0	99	1	0	2	1	1	1	1	1	2	1	1	5	4	4	4	4
1	2	2	2	2	5	3	1	8	1	0	5	5	5	2	5	5	4	5	2	-2	0	-1	0	-1	0	-1	0	0	0	1	1	1	99	1	1	1	0	1	2	1	3	2	4	1	5	4	4	4	4
1	2	2	2	2	3	3	1	8	1	0	4	2	4	4	4	4	2	4	5	-1	0	-2	0	0	0	-2	1	2	3	3	3	2	1	2	3	2	2	2	4	2	4	4	4	1	5	3	4	4	2
1	2	2	2	2	5	3	1	8	1	0	5	5	5	5	5	5	5	5	4	-2	-1	-1	0	-1	-1	0	0	0	1	0	1	0	0	1	0	1	0	1	1	1	2	1	1	1	4	4	4	4	4
1	2	1	1	2	4	2	2	#NULL!	2	0	2	2	2	5	1	4	2	3	5	-2	-1	0	0	-1	0	-1	0	3	2	2	1	1	99	3	2	2	2	2	3	2	2	4	4	1	4	4	4	4	4
1	2	2	1	2	4	2	2	8	6	0	5	5	5	2	5	4	4	5	2	-1	0	-1	0	0	-1	0	0	0	2	1	1	1	99	1	1	1	0	4	2	2	2	2	4	1	5	4	4	4	3
1	2	2	1	1	4	3	1	8	1	0	5	5	5	4	5	5	5	4	3	0	1	-2	1	-2	0	-1	1	1	2	1	1	0	99	1	1	2	1	3	4	4	4	4	2	1	5	4	4	4	4
1	2	1	1	1	3	2	1	8	2	0	5	5	5	2	5	5	2	5	2	-1	0	-2	0	0	0	0	1	2	3	1	3	1	1	0	2	0	0	1	1	1	3	2	4	1	5	4	4	4	2
1	2	2	1	2	5	2	1	8	1	0	5	5	5	2	5	5	2	5	5	-2	0	-2	0	0	-1	-1	0	1	1	1	1	1	1	1	1	0	1	1	2	1	2	4	2	1	4	4	2	2	2
1	2	2	2	1	4	3	1	8	1	0	5	4	4	3	4	4	1	4	2	-1	0	0	0	0	0	-1	0	3	1	2	1	3	1	1	3	2	1	2	3	2	2	2	5	1	5	2	4	4	4
1	2	2	2	1	4	2	1	8	1	0	4	5	5	4	4	5	2	4	2	-2	-1	-2	0	-1	-1	-1	0	2	1	3	1	2	0	1	1	3	0	2	1	1	3	2	2	1	5	5	4	5	4
1	2	2	1	1	3	2	1	#NULL!	3	0	2	3	1	5	1	2	1	1	5	0	0	-1	-1	-1	0	-2	1	3	3	2	3	1	3	3	3	3	1	2	2	2	3	2	4	1	5	4	4	4	2
1	2	1	2	2	4	2	3	#NULL!	1	0	4	4	1	4	2	4	2	2	2	0	0	-1	0	0	-1	-2	0	99	0	0	1	0	99	1	1	2	0	1	2	1	2	2	1	1	5	4	4	4	4
1	2	2	1	1	3	4	1	8	1	0	5	5	5	2	5	5	5	4	4	-2	-1	-2	0	0	0	0	0	0	1	0	3	0	3	1	3	0	1	2	2	2	2	2	4	1	5	3	2	4	2
1	2	2	2	2	5	3	1	8	2	0	5	5	5	4	5	5	4	5	5	-1	0	-1	0	0	0	0	0	0	1	1	1	1	3	1	1	2	1	1	2	1	2	4	2	1	5	4	4	4	4
1	2	3	1	2	5	1	1	8	1	0	5	5	5	1	5	5	5	4	4	-1	1	-1	1	-2	0	0	1	2	1	0	2	0	3	1	3	1	1	3	4	2	3	4	4	2	5	3	3	3	3
1	2	3	1	2	3	4	1	#NULL!	1	0	5	4	5	3	5	5	3	5	4	1	0	0	0	0	0	2	2	99	1	1	3	0	3	3	2	0	0	2	3	2	4	4	3	#NULL!	#NULL!	#NULL!	#NULL!	#NULL!	#NULL!
1	2	2	2	1	5	1	1	#NULL!	1	0	5	5	2	3	3	3	2	3	5	#NULL!	#NULL!	#NULL!	#NULL!	#NULL!	#NULL!	#NULL!	#NULL!	#NULL!	#NULL!	#NULL!	#NULL!	#NULL!	#NULL!	#NULL!	#NULL!	#NULL!	#NULL!	#NULL!	#NULL!	#NULL!	#NULL!	#NULL!	#NULL!	#NULL!	#NULL!	#NULL!	#NULL!	#NULL!	#NULL!
1	2	3	1	2	5	3	1	#NULL!	1	0	5	4	4	2	5	5	4	4	4	-2	0	-2	-1	-1	-1	-1	2	1	1	0	1	2	99	3	3	2	2	2	4	1	5	4	2	1	5	#NULL!	#NULL!	#NULL!	#NULL!
1	2	1	1	2	4	2	3	#NULL!	1	0	5	5	5	2	5	5	4	5	5	-1	0	-1	0	-1	0	-1	0	0	0	1	0	0	0	0	1	0	0	1	1	1	1	1	1	1	#NULL!	#NULL!	#NULL!	#NULL!	#NULL!
1	2	1	2	2	3	3	1	#NULL!	1	0	#NULL!	#NULL!	#NULL!	#NULL!	#NULL!	#NULL!	#NULL!	#NULL!	#NULL!	#NULL!	#NULL!	#NULL!	#NULL!	#NULL!	#NULL!	#NULL!	#NULL!	#NULL!	#NULL!	#NULL!	#NULL!	#NULL!	#NULL!	#NULL!	#NULL!	#NULL!	#NULL!	#NULL!	#NULL!	#NULL!	#NULL!	#NULL!	#NULL!	#NULL!	#NULL!	#NULL!	#NULL!	#NULL!	#NULL!
1	2	2	1	2	4	3	2	#NULL!	1	0	5	5	2	4	5	3	2	1	1	-2	-1	0	0	1	1	-2	0	99	1	1	2	0	3	1	2	0	2	1	1	5	4	4	4	1	5	#NULL!	#NULL!	#NULL!	#NULL!
1	2	2	1	2	5	2	3	#NULL!	1	0	#NULL!	#NULL!	#NULL!	#NULL!	#NULL!	#NULL!	#NULL!	#NULL!	#NULL!	#NULL!	#NULL!	#NULL!	#NULL!	#NULL!	#NULL!	#NULL!	#NULL!	#NULL!	#NULL!	#NULL!	#NULL!	#NULL!	#NULL!	#NULL!	#NULL!	#NULL!	#NULL!	#NULL!	#NULL!	#NULL!	#NULL!	#NULL!	#NULL!	#NULL!	#NULL!	#NULL!	#NULL!	#NULL!	#NULL!
1	2	2	2	2	5	3	1	8	1	0	5	4	4	2	5	5	4	4	5	-2	#NULL!	-1	0	-1	0	0	0	0	0	0	0	0	1	0	0	1	0	1	2	1	2	2	3	2	5	4	4	4	4
1	2	2	2	2	5	3	1	8	4	0	5	5	4	1	5	5	5	4	5	-1	0	-2	0	-1	0	-1	1	0	1	0	1	0	1	2	1	3	1	2	2	1	2	4	2	1	5	4	4	4	4
1	2	2	1	2	4	3	3	7	2	0	5	5	5	2	5	5	5	5	2	0	-1	-2	0	0	0	-1	1	0	2	0	2	0	0	1	1	0	1	2	3	1	5	4	2	1	5	3	3	3	4
1	2	2	1	2	4	2	3	8	4	0	5	5	5	1	5	5	5	5	5	-2	0	-2	0	-2	-1	-2	1	0	2	0	1	0	99	1	2	3	0	2	2	1	2	4	2	2	4	2	2	2	1
1	2	2	2	2	6	4	1	8	1	0	5	5	5	2	5	5	5	5	4	0	1	-2	0	-1	0	0	0	0	1	1	1	1	0	1	0	0	1	1	1	1	1	1	1	1	5	5	5	4	4
1	2	2	1	2	5	3	2	8	1	0	5	5	4	2	5	4	4	4	5	-2	-1	-2	1	-1	0	0	0	1	1	1	0	1	0	1	0	0	0	1	2	1	2	2	4	1	5	5	5	5	4
1	2	1	1	1	5	4	1	8	1	0	4	5	4	2	4	5	2	4	4	-1	-1	-2	-1	-2	-1	-1	1	1	1	2	0	1	0	1	1	1	1	1	2	2	2	2	4	2	5	4	4	4	4
1	1	3	6	2	4	2	3	8	1	0	4	4	3	4	4	4	4	3	4	-2	-2	-2	-2	-2	-2	-2	99	0	0	1	1	1	1	0	1	2	99	1	2	2	4	3	4	6	5	4	4	4	4
1	2	2	1	2	5	3	1	8	1	0	5	5	5	2	5	5	5	5	5	-2	0	-2	-1	-1	-1	-1	0	0	1	1	1	0	0	0	1	0	1	1	1	1	3	1	2	1	4	4	3	4	2
1	2	2	1	2	4	4	1	8	1	0	5	4	4	3	4	4	4	5	2	-1	1	-2	-1	-1	0	0	1	1	2	2	2	2	99	1	1	1	1	3	3	2	4	4	4	1	5	4	3	4	4
1	2	2	1	2	4	4	1	8	1	0	5	5	5	3	5	5	5	5	3	-1	0	-2	0	-1	0	-1	0	0	1	1	2	0	1	1	1	0	1	1	2	1	3	2	2	1	5	4	4	4	4
1	2	1	2	2	3	2	3	8	1	0	4	3	1	4	1	5	2	1	3	-1	-1	0	1	0	1	-2	1	0	1	1	2	0	1	1	2	2	1	2	3	2	5	4	3	1	5	3	2	2	3
1	2	1	1	2	3	2	2	8	1	0	5	5	5	2	5	5	4	5	5	-2	0	-1	0	-1	0	-1	1	0	1	1	1	0	0	1	1	1	1	1	2	1	3	2	2	1	5	4	4	4	4
1	2	2	1	2	4	4	3	8	1	0	5	5	5	3	5	5	4	5	5	-2	0	-2	0	0	-1	0	1	1	1	1	1	1	99	1	2	2	1	1	2	1	4	2	2	1	5	2	2	2	2
1	2	3	2	1	5	2	3	8	3	0	5	5	5	3	5	5	5	5	5	-2	0	-2	0	0	0	0	0	0	0	0	0	0	1	1	0	0	1	1	1	1	1	5	1	1	5	5	5	5	5
1	2	3	1	2	4	4	1	8	2	0	5	5	5	3	5	5	5	5	5	-1	1	-1	0	0	0	0	1	0	2	2	2	1	3	2	2	2	2	2	2	2	4	4	4	4	5	4	4	4	4
1	2	2	1	2	4	2	1	8	1	0	4	4	3	4	2	5	2	4	4	-1	-1	-1	0	0	0	-1	1	2	2	3	0	1	0	1	3	2	1	3	3	2	4	4	4	1	5	4	3	4	4
1	2	2	1	1	1	2	3	8	1	0	5	5	5	5	5	5	4	5	5	0	0	99	0	0	0	0	0	1	0	1	2	0	99	1	1	0	1	1	2	1	2	2	2	1	5	4	4	4	4
1	2	2	1	2	5	2	2	8	2	0	4	4	4	5	4	4	5	4	5	-2	0	-1	0	0	0	0	0	1	1	1	1	0	99	0	2	99	1	1	2	1	2	1	4	1	5	4	4	4	4
1	2	2	2	2	4	2	1	8	2	0	5	5	5	2	5	5	4	5	5	-1	-1	-1	-1	-2	-1	-2	3	0	1	1	2	1	3	1	2	3	2	2	3	1	5	5	5	2	5	4	4	3	3
1	2	2	1	1	6	4	1	8	1	0	5	5	5	4	5	5	5	5	5	-2	1	-1	0	-1	0	0	1	0	1	2	0	1	0	1	0	2	0	2	2	1	2	3	5	1	5	4	3	4	4
1	2	2	1	2	4	3	1	8	2	0	5	5	5	2	5	5	4	5	5	-1	0	-2	0	-1	-1	-1	1	1	2	1	1	1	99	2	2	3	2	1	4	1	2	4	4	1	5	4	2	2	2
1	2	2	1	2	6	4	1	8	2	0	5	5	5	2	5	4	4	5	5	-2	0	-2	0	0	-1	0	1	0	2	1	0	0	2	0	1	0	1	2	2	2	4	2	2	2	5	5	5	5	4
1	2	2	2	1	5	3	1	8	1	0	5	5	4	2	5	5	4	5	2	-2	1	-2	0	0	0	0	0	1	1	1	1	0	1	0	1	1	0	1	2	1	3	2	1	1	5	4	2	4	2
1	2	2	2	1	4	2	1	8	1	0	5	4	4	2	4	5	2	4	4	0	0	-2	0	-1	-1	-2	1	1	1	1	0	1	99	2	1	2	1	2	1	1	2	3	4	1	5	2	2	1	4
1	2	2	2	2	6	2	1	8	1	0	4	5	3	3	4	3	2	3	4	99	99	99	99	99	99	99	0	2	1	0	0	1	99	1	0	0	0	1	2	1	2	1	4	1	5	5	5	5	5
1	2	2	1	2	4	3	1	8	4	0	5	5	5	2	5	4	5	5	5	-1	0	-2	0	-1	0	0	0	0	1	0	1	0	99	0	1	0	0	1	2	2	1	2	1	1	5	5	5	5	5
1	2	2	1	1	4	1	1	8	1	0	5	5	4	4	5	4	4	4	4	0	0	-1	0	0	-1	0	0	0	1	1	1	1	99	2	1	0	1	1	2	1	2	2	2	1	5	4	4	4	4
1	2	3	1	2	3	4	1	8	1	0	4	5	4	4	5	4	2	4	1	0	0	-1	-1	0	0	-1	2	3	1	3	1	3	0	0	1	0	0	2	4	2	4	2	2	1	4	2	2	2	2
1	2	3	1	2	5	4	1	8	2	0	5	5	4	2	5	5	2	4	4	-1	0	-2	0	0	0	-1	0	1	1	2	1	2	99	0	1	1	2	2	2	2	4	4	4	1	5	4	4	4	3
1	2	1	1	2	5	2	1	8	1	0	5	5	5	2	5	5	2	5	4	-1	0	-2	0	0	0	-1	0	0	0	1	0	0	0	0	0	1	0	1	2	2	2	1	4	1	5	4	3	3	3
1	2	2	2	2	3	3	2	8	2	0	5	5	5	2	5	5	4	4	2	-2	-2	-2	-1	-2	-2	-2	2	1	2	1	3	1	2	2	3	3	1	2	4	2	4	4	2	1	4	4	4	4	4
1	2	1	1	2	6	2	3	8	4	0	4	4	5	2	4	4	3	5	4	-1	2	-2	0	0	-2	-1	0	1	1	1	0	1	0	0	0	0	0	1	1	1	4	1	1	1	5	2	2	2	1
1	2	3	2	2	4	3	1	8	1	0	4	5	2	4	4	4	4	2	4	-2	0	-1	0	-1	-1	-2	0	2	1	1	3	1	1	1	3	2	2	2	2	1	5	4	5	1	5	4	2	4	2
1	2	2	1	2	5	1	1	8	1	0	5	4	5	2	1	5	4	5	3	-1	1	-2	0	-1	0	-1	1	0	0	1	0	1	1	1	1	0	0	1	1	1	2	2	2	1	5	4	4	4	4
1	2	3	1	2	3	3	1	8	1	0	5	5	5	1	5	5	5	5	5	-1	0	-2	0	1	0	0	1	0	1	1	2	0	1	1	1	1	1	1	1	1	4	2	4	1	5	4	4	4	4
1	2	2	1	2	5	2	1	8	2	0	5	5	5	3	5	5	4	5	5	-2	0	-2	0	0	0	0	0	0	1	1	1	1	1	1	0	0	0	1	1	1	3	2	2	1	5	3	4	4	3
1	2	2	1	2	4	2	3	8	3	0	5	5	2	4	4	5	2	4	5	-1	-1	-2	-1	-1	-1	-1	1	1	1	1	3	0	99	2	2	3	1	2	2	1	4	4	2	2	5	4	4	4	4
1	2	3	1	2	5	3	2	8	4	0	4	5	3	4	4	5	4	3	5	-1	-2	-2	-1	-2	-1	-2	1	1	2	1	1	2	99	2	1	1	99	1	1	1	4	4	4	1	5	4	4	4	3
1	2	1	2	5	4	1	1	8	1	0	5	5	3	4	4	4	4	4	2	0	1	0	-1	0	-1	0	2	2	0	3	3	1	1	1	2	2	1	1	2	1	4	2	4	1	4	4	4	3	4
1	2	1	2	1	5	2	1	8	1	0	5	5	5	3	5	5	4	5	5	-1	-1	-2	-1	-1	-1	-2	2	0	1	0	1	1	1	0	0	1	1	1	1	1	3	2	4	1	4	4	3	4	4
1	2	2	1	2	3	3	1	8	1	0	5	5	2	3	5	5	2	5	4	0	-1	-1	0	-1	0	-2	0	1	1	1	1	1	0	0	2	1	0	2	4	2	2	1	2	1	5	4	3	3	4
1	2	2	1	2	6	3	1	8	1	0	5	5	5	4	5	5	5	5	3	-2	0	-1	0	-1	-1	-1	0	0	0	1	0	0	0	0	1	0	0	1	1	1	1	1	2	1	5	4	5	5	5
1	2	2	2	2	5	2	3	8	2	0	5	5	5	2	5	5	4	5	4	-1	0	-2	-1	-1	-1	-1	1	0	2	0	0	0	99	0	1	1	1	1	2	1	2	2	1	1	5	4	3	4	4
1	2	2	1	2	3	3	1	8	1	0	5	5	5	5	4	5	3	5	5	-2	-1	-1	-1	-2	-1	-1	1	1	1	1	3	1	2	1	1	2	1	2	2	2	2	4	3	1	5	5	5	4	4
1	2	1	2	1	4	1	1	8	1	0	5	5	5	2	4	5	2	5	4	-2	0	-1	0	0	-1	-2	1	2	3	2	2	2	99	2	3	3	1	1	2	1	2	2	4	6	5	5	5	4	4
1	2	2	1	1	4	2	1	8	2	0	5	5	3	2	5	5	4	4	4	0	-1	-1	0	0	-1	-1	0	0	1	0	1	0	0	1	0	0	0	1	2	1	2	2	2	1	5	4	2	4	4
1	2	1	2	1	5	1	1	8	3	0	4	4	4	3	4	5	4	4	4	-2	0	-2	0	0	0	0	0	1	1	0	1	0	2	1	2	2	2	2	2	1	2	2	4	1	4	4	4	4	4
1	2	1	2	1	5	2	1	8	1	0	5	5	4	1	5	5	4	4	3	-1	-2	-2	-1	0	-1	-1	2	1	1	0	0	0	99	1	2	1	0	2	2	1	2	2	2	1	4	5	4	4	5
1	2	2	1	2	5	3	1	8	1	0	5	5	2	4	4	5	2	2	3	0	0	-1	0	0	0	-1	1	0	1	0	0	0	0	1	0	1	1	1	1	1	2	2	2	1	5	4	4	4	4
1	2	3	2	2	4	3	1	8	2	0	5	5	5	1	5	5	5	5	4	-2	99	-1	0	0	-1	-2	1	0	1	0	1	0	0	0	0	0	3	1	1	1	2	2	2	1	4	2	2	1	2
1	2	2	1	2	4	3	1	8	1	0	5	5	5	4	4	5	2	5	4	0	-1	-1	-1	0	0	-1	2	0	2	0	3	0	3	2	3	3	3	2	2	1	2	2	4	1	5	3	4	2	4
1	2	2	2	2	6	2	1	#NULL!	1	0	5	4	5	5	1	2	1	5	5	-1	-1	-1	-1	-1	-1	-2	1	3	3	3	0	3	1	3	3	3	1	5	5	2	4	4	4	1	5	2	2	2	2
1	2	2	1	1	5	3	3	8	2	0	4	4	5	2	4	3	4	5	3	-1	-1	-2	0	-1	-1	-2	1	0	1	1	0	0	0	1	0	1	2	1	2	2	2	2	1	2	5	3	4	3	3
1	2	2	2	2	5	3	1	#NULL!	3	0	5	5	5	2	5	5	5	5	5	-1	-1	-2	-1	-2	-1	-2	3	0	1	2	2	1	1	1	1	1	2	2	2	1	2	2	4	6	5	4	4	4	2
1	2	3	2	1	2	4	1	#NULL!	2	0	5	5	5	4	5	5	4	5	4	-2	-1	-2	0	-1	0	0	2	1	2	2	3	0	3	2	2	3	2	2	2	2	4	2	2	2	5	#NULL!	#NULL!	#NULL!	#NULL!
1	2	2	2	1	4	1	2	#NULL!	1	0	5	5	5	4	5	5	5	5	4	-2	-1	-2	0	0	0	-1	1	0	1	1	1	1	0	1	0	1	1	1	2	1	2	2	2	5	5	4	4	4	4
1	2	3	1	2	5	3	3	#NULL!	1	0	5	5	4	4	5	4	4	4	4	0	0	-1	0	-1	0	-1	1	1	1	1	0	1	0	1	1	1	1	2	2	1	4	2	3	4	5	4	4	4	2
1	2	2	1	1	5	3	1	8	1	0	4	4	4	2	2	5	4	4	4	-1	-1	1	1	0	0	0	2	2	3	3	2	3	3	2	2	1	2	2	4	2	4	4	5	1	5	2	1	2	2
1	2	2	2	2	5	3	3	8	1	0	5	5	5	3	5	5	5	5	5	-2	-1	-2	0	-1	-1	-1	1	0	1	0	2	0	99	1	0	1	1	1	1	1	2	4	1	7	5	5	5	5	5
1	2	2	1	2	5	3	3	8	1	0	5	5	5	3	5	5	5	5	2	-2	0	-2	-1	-1	-1	-1	0	1	1	1	0	1	1	1	2	1	1	1	1	1	4	2	4	1	5	5	5	4	4
1	2	3	1	2	6	3	2	8	1	0	4	5	2	4	4	4	2	4	5	-1	-2	-1	-1	-2	-1	-2	0	1	1	0	1	0	1	1	2	2	0	2	2	2	4	4	2	1	5	4	4	4	4
1	2	3	2	2	2	1	1	8	1	0	5	4	4	4	4	4	2	4	3	-1	0	-1	0	0	-1	0	1	1	0	0	1	0	1	1	1	0	1	1	3	2	4	3	2	6	5	4	4	4	4
1	2	2	2	1	3	2	1	2	3	0	2	4	4	4	4	4	4	4	4	-2	-1	-1	0	-1	0	-1	1	3	1	0	1	0	99	1	3	2	0	2	4	1	3	2	4	1	5	2	4	4	2
1	2	2	2	1	6	3	1	8	1	0	4	5	4	2	4	4	2	4	4	-1	0	-2	0	0	0	0	1	1	0	0	0	0	0	1	1	1	0	1	2	1	4	2	2	1	5	4	4	4	4
1	2	2	2	2	4	4	1	8	2	0	3	3	3	3	5	3	5	3	4	-2	-1	-1	-2	-2	-1	-2	2	1	3	2	3	0	0	3	3	3	3	3	3	2	3	1	3	2	5	3	4	2	4
1	2	2	2	1	4	2	1	8	1	0	5	5	5	4	5	5	4	5	3	-2	0	-1	0	-1	-1	-1	0	1	1	1	1	0	1	0	1	1	1	3	4	2	4	3	4	1	5	4	4	4	4
1	2	2	1	2	4	1	1	8	3	0	4	3	4	3	2	4	2	3	5	-1	-2	-2	0	-1	0	-2	1	3	3	2	3	1	2	3	2	3	3	4	4	3	4	4	4	1	5	5	5	5	5
1	2	2	1	2	5	1	2	8	3	0	5	5	5	2	4	5	4	5	5	-2	-1	-2	0	0	0	0	1	1	2	1	0	0	3	1	1	0	0	1	2	2	2	2	2	1	5	4	4	4	4
1	2	2	1	2	6	1	2	8	2	0	4	3	4	3	4	4	3	4	4	-1	1	-2	0	0	0	-1	0	1	1	1	0	0	0	1	1	1	1	2	3	2	4	3	3	1	5	5	4	5	4
1	2	1	1	1	5	2	1	8	1	0	5	5	5	1	5	5	2	5	2	-2	1	-2	0	0	-1	-1	0	1	1	2	1	0	0	1	0	3	0	1	1	2	3	1	4	1	5	4	4	5	5
1	2	3	1	2	4	3	1	3	1	0	4	4	3	4	4	4	2	3	3	-1	0	0	0	0	-1	-1	1	3	1	1	1	1	0	1	1	1	0	3	2	2	4	4	4	1	4	4	4	4	4
1	2	2	2	2	6	3	2	8	2	0	4	4	5	2	4	5	4	5	3	-2	-2	-2	-1	-2	-1	-1	1	1	1	1	0	1	1	1	1	2	2	2	2	2	4	4	4	1	5	4	2	2	4
1	2	2	1	2	6	4	1	8	2	0	4	4	2	4	5	4	4	2	5	-2	0	-1	-1	-2	-1	-1	1	2	0	0	0	0	0	1	0	1	0	1	1	1	3	2	2	2	5	4	4	4	3
1	2	2	1	2	4	3	3	8	2	0	3	5	2	4	4	5	2	4	4	-1	-1	-1	0	-1	-1	-2	99	2	2	2	2	0	99	2	3	0	0	2	4	1	4	4	4	1	5	5	4	4	4
1	2	1	2	2	4	2	2	8	3	0	5	5	5	2	5	5	5	5	5	-1	-2	-2	0	0	-1	-1	1	0	2	2	1	2	3	2	2	2	2	4	2	2	4	2	4	1	4	4	4	4	4
1	2	2	1	2	5	3	2	8	3	0	5	5	5	2	4	5	4	5	5	-2	0	-2	0	-2	-1	-1	1	0	2	1	1	1	99	1	1	2	3	2	1	1	2	2	2	1	5	3	3	3	3
1	2	2	1	2	5	3	1	8	1	0	5	5	5	3	5	5	5	5	5	0	0	-2	0	0	0	0	1	0	0	0	1	0	0	0	99	99	1	1	1	1	1	1	1	1	5	4	4	4	4
1	2	2	1	2	5	3	1	8	1	0	5	4	5	2	4	5	4	5	2	0	0	-2	0	-2	-1	0	1	1	1	1	0	2	0	0	0	1	0	2	2	2	4	2	4	1	5	4	4	4	4
1	2	2	1	2	4	2	1	8	1	0	5	4	4	5	4	3	2	4	5	-1	-2	-1	-1	-2	-1	-2	2	1	0	0	2	0	1	1	2	1	2	1	2	1	3	3	4	4	5	4	3	4	3
1	2	2	2	2	5	2	2	8	1	0	5	5	4	2	5	5	4	4	2	0	1	-2	0	99	0	0	0	0	1	0	0	1	0	0	1	0	0	1	2	1	3	2	3	1	5	4	4	4	4
1	2	3	2	2	4	3	1	8	2	0	5	5	5	1	5	5	5	5	4	-2	-1	-2	-1	-1	-1	-1	1	1	1	1	1	1	0	1	0	1	1	1	1	1	1	2	2	1	5	5	5	5	4
1	1	2	6	1	4	3	1	8	1	0	5	5	5	2	5	5	4	5	5	99	99	99	99	99	99	99	99	0	1	1	1	1	1	1	1	1	99	1	2	1	2	2	4	6	5	5	5	5	4
1	2	2	1	2	4	3	1	8	2	0	5	5	5	1	5	5	5	5	5	0	0	-2	0	0	-1	0	0	0	1	0	1	0	0	1	2	1	1	1	2	1	2	2	1	1	5	4	4	4	4
1	2	2	1	2	5	3	1	8	1	0	5	5	5	3	5	5	4	5	4	0	0	-2	1	-1	0	-1	0	1	1	2	1	1	0	1	0	2	0	2	2	2	3	2	3	1	5	2	3	2	4
1	2	2	1	2	4	3	1	8	4	0	5	5	4	2	4	5	2	5	5	-2	-1	-2	0	-1	0	-1	1	0	1	1	1	1	2	1	2	1	1	2	2	2	2	2	1	1	5	3	4	4	4
1	2	2	1	2	3	3	3	8	2	0	5	4	4	2	4	5	3	5	4	-2	0	-2	0	0	-1	-1	1	1	1	2	3	1	1	2	3	1	1	2	5	2	4	5	4	1	5	4	4	4	4
1	2	2	2	2	5	3	1	8	1	0	5	4	4	4	5	5	4	5	5	-1	0	-1	-1	-1	0	-1	1	0	1	0	1	0	0	1	2	2	0	1	2	1	3	2	4	1	5	4	4	4	4
1	2	2	2	2	4	4	1	8	2	0	4	4	4	4	4	4	3	5	4	-1	0	-1	0	-1	-1	-1	1	1	2	1	1	0	99	1	2	1	0	2	2	2	4	2	2	1	5	4	3	3	3
1	2	2	1	1	3	4	1	8	3	0	5	5	5	2	4	5	4	5	4	-2	-1	-2	0	-1	0	0	1	1	2	2	1	0	1	1	3	2	2	2	2	1	4	4	2	1	5	2	4	4	2
1	2	2	2	1	5	3	1	#NULL!	1	0	4	5	4	3	5	5	2	4	5	0	1	-2	-1	0	-1	-1	0	2	1	2	1	1	99	0	1	1	0	1	2	1	2	2	4	1	5	2	4	2	3
1	2	2	2	2	5	3	1	8	2	0	5	5	5	2	5	5	5	5	5	-2	-1	-2	0	0	-1	-1	0	0	0	1	0	0	1	0	1	0	0	1	2	1	2	1	2	1	5	4	4	4	4
1	2	1	2	1	4	3	1	8	2	0	5	4	5	1	4	5	3	5	5	-2	0	-2	0	0	-2	-1	0	0	2	1	0	1	99	0	1	2	0	1	2	1	4	4	4	1	5	3	4	3	3
1	2	3	2	2	3	2	3	3	3	0	2	3	3	4	3	3	2	3	4	0	-1	0	0	-1	-1	-1	1	3	2	1	3	1	2	1	3	3	2	2	2	1	4	5	4	1	5	4	3	4	3
1	2	2	2	1	5	3	1	8	1	0	5	5	5	4	5	5	4	5	5	-2	0	-2	0	-1	0	0	1	1	1	1	1	1	1	1	1	1	1	1	4	1	2	2	4	1	5	5	5	5	4
1	2	2	2	2	5	3	1	8	1	0	4	5	4	4	4	4	4	3	5	-2	-1	-1	-1	-1	-1	-1	1	1	1	1	2	1	1	0	1	0	1	2	2	2	3	2	3	2	4	3	3	3	3
1	2	2	2	2	4	3	2	8	2	0	4	4	4	2	5	4	5	4	4	-2	0	-2	0	0	-1	-2	1	0	1	1	3	0	1	0	1	1	0	2	2	1	2	2	2	2	5	3	4	4	4
1	2	2	1	2	4	3	1	8	1	0	5	5	4	4	4	4	2	4	2	-2	1	-2	0	0	-1	0	1	2	0	2	1	0	1	0	0	0	1	2	2	1	2	2	3	2	4	4	4	2	2
1	2	2	2	2	3	2	3	7	6	0	5	5	5	4	5	5	3	5	2	-1	0	-1	0	0	0	0	1	0	2	3	1	1	1	1	1	1	2	3	2	2	2	4	4	6	5	4	4	4	4
1	1	1	6	1	5	2	1	8	2	0	5	5	5	2	5	5	5	5	5	99	99	99	99	99	99	99	99	0	0	0	1	0	0	0	0	0	99	1	2	1	2	1	1	2	5	4	4	5	4
1	2	2	2	2	4	3	3	8	3	0	5	5	5	2	5	5	5	5	5	-2	-1	-2	0	-1	-1	-1	1	0	1	0	1	0	1	1	1	1	1	1	1	1	4	2	1	1	5	5	5	5	5
1	1	2	6	2	2	2	3	8	1	0	5	5	5	5	5	5	5	5	4	99	99	99	99	99	99	99	99	0	2	2	2	2	2	2	1	3	99	2	2	1	4	4	4	2	5	4	4	4	4
1	2	3	1	2	4	4	1	8	2	0	4	5	5	2	4	5	5	5	5	-1	-1	-2	-1	0	-1	-1	1	0	2	1	2	0	2	1	1	1	1	2	2	2	4	4	4	6	5	4	4	4	2
1	2	2	1	1	5	3	1	8	1	0	5	5	5	4	5	5	4	5	1	-1	0	-1	0	-1	0	-1	2	1	1	1	0	1	1	2	0	1	1	1	1	2	2	3	4	1	5	4	3	2	3
1	2	2	1	1	4	4	1	8	2	0	5	5	5	1	5	5	4	5	4	-2	0	-2	0	0	0	0	1	0	0	0	0	0	0	0	1	1	0	1	2	1	4	2	1	1	5	3	3	3	3
1	2	2	2	1	4	2	1	#NULL!	1	0	2	3	2	5	1	3	2	1	1	-1	0	0	-1	1	-1	-1	3	99	2	3	3	2	99	2	3	3	2	4	4	2	4	4	5	1	3	1	1	1	1
1	2	2	2	1	5	3	1	8	2	0	5	5	5	4	5	4	5	5	1	-1	0	-2	0	0	-1	0	1	0	0	1	0	1	0	0	0	2	0	1	2	1	2	2	2	1	5	5	4	4	4
1	2	2	4	1	2	4	1	8	2	0	4	4	4	4	4	5	2	4	5	99	-1	-2	0	-2	1	-2	99	1	2	1	2	0	0	3	1	1	99	2	5	2	5	4	4	6	4	4	4	4	4
1	2	1	1	1	5	2	2	8	2	0	5	5	5	4	5	5	3	5	5	0	-1	-1	0	0	0	-1	0	1	0	0	0	0	0	0	0	0	0	1	2	1	2	2	1	2	5	4	5	4	4
1	2	2	1	2	3	3	3	8	1	0	5	5	5	4	5	5	5	5	4	-2	-1	-2	-1	-2	-2	-1	3	1	1	1	2	0	0	1	3	2	0	1	2	1	4	4	4	2	5	5	5	5	5
1	2	2	1	2	6	2	3	8	2	0	5	4	5	2	4	5	3	5	5	-1	-1	-2	0	0	-1	-1	1	1	1	1	0	1	0	1	0	1	0	2	2	3	4	2	1	1	5	4	3	3	3
1	2	1	2	1	5	2	1	8	1	0	5	5	5	2	4	5	4	5	3	0	1	-2	0	0	1	0	1	0	1	1	1	1	2	1	0	1	1	2	2	1	2	2	2	1	5	4	4	4	3
1	2	2	1	1	5	3	1	8	1	0	5	5	5	4	5	5	5	5	5	-2	-1	-1	-1	-1	0	-1	1	0	1	1	1	1	2	1	2	1	0	2	2	1	4	4	4	1	4	4	4	5	5
1	2	3	1	2	6	3	1	8	3	0	5	5	5	2	5	5	5	5	5	-2	-1	-2	0	-1	-1	-1	3	0	1	0	1	0	0	0	0	1	0	2	2	1	2	2	1	1	5	5	5	5	5
1	2	2	2	1	6	4	1	8	1	0	4	4	5	4	5	5	5	5	4	-2	0	-2	0	-1	-2	-1	2	0	1	0	2	0	0	0	0	2	0	2	4	1	3	4	5	2	5	5	5	4	5
1	1	3	4	1	2	1	1	7	3	0	4	5	5	2	5	5	5	5	3	-2	-2	-2	-1	-2	-2	-2	99	0	1	1	3	1	99	2	3	99	99	2	2	2	2	4	3	4	5	2	2	2	2
1	2	2	1	2	6	4	2	8	1	0	5	4	4	2	5	5	4	4	3	-1	0	-1	0	-2	-1	-1	0	1	1	0	0	0	0	2	3	1	0	1	2	2	4	2	3	1	5	5	4	5	4
1	2	2	2	1	4	2	1	8	2	0	5	5	5	2	5	5	2	5	5	-2	-1	-1	0	-1	-1	-1	1	2	1	1	1	2	99	1	1	1	1	1	2	1	4	4	4	6	5	4	3	3	3
1	2	2	1	1	5	3	1	8	1	0	4	5	2	4	4	2	2	4	4	-1	0	-1	0	0	-1	-1	0	2	1	0	0	1	0	1	1	2	0	2	2	1	3	1	2	1	5	4	5	5	5
1	2	2	2	1	2	4	1	8	1	0	5	5	5	2	5	2	1	5	4	1	1	0	0	-1	0	0	1	0	1	3	3	3	2	1	1	3	1	1	2	1	2	2	4	2	5	4	4	5	5
1	2	3	1	2	4	4	1	8	2	0	5	5	5	2	5	5	4	5	4	-1	-1	-2	-1	-2	-1	-1	3	1	1	0	1	0	1	1	1	0	2	2	2	2	2	2	4	6	5	5	5	4	4
1	2	3	1	2	5	3	2	8	2	0	5	5	5	2	5	5	5	5	2	-2	-1	-2	0	-1	0	-1	2	1	2	1	1	0	99	1	1	0	1	1	2	1	2	2	1	1	5	5	5	5	4
1	2	2	1	2	4	4	1	#NULL!	1	0	5	4	5	4	5	5	5	5	2	-1	0	-1	0	0	0	0	2	1	2	3	2	1	3	2	3	3	3	#NULL!	#NULL!	#NULL!	#NULL!	#NULL!	#NULL!	#NULL!	#NULL!	#NULL!	#NULL!	#NULL!	#NULL!
1	2	2	1	2	5	4	3	#NULL!	1	0	2	2	2	4	2	4	2	2	4	-1	0	-1	0	0	0	0	1	2	1	2	1	1	2	1	1	2	1	2	4	2	4	4	4	1	5	4	4	4	4
1	2	2	2	1	3	4	1	#NULL!	1	0	5	5	4	2	5	5	4	4	4	-2	0	-1	0	0	-1	-1	0	1	2	2	2	1	99	1	2	1	1	1	2	1	2	4	4	2	5	3	2	2	2
1	2	1	1	1	4	2	3	#NULL!	2	0	5	5	3	3	5	5	3	3	3	-2	0	-2	0	#NULL!	0	0	1	0	1	0	1	0	1	2	1	2	#NULL!	#NULL!	#NULL!	#NULL!	#NULL!	#NULL!	#NULL!	#NULL!	#NULL!	#NULL!	#NULL!	#NULL!	#NULL!
1	2	3	1	2	6	3	1	#NULL!	3	0	5	5	4	4	5	4	4	4	5	-2	0	0	0	0	0	-1	1	1	1	0	0	0	1	0	1	0	0	1	2	1	1	2	4	1	5	5	5	5	5
1	2	2	2	1	3	2	2	3	3	0	5	5	2	4	5	2	2	2	2	0	0	-1	-1	0	0	-1	1	3	1	1	2	0	2	1	1	0	1	1	2	1	2	1	3	1	5	4	4	2	4
1	2	2	1	2	5	4	2	8	2	0	5	5	5	2	5	5	3	5	4	-2	0	-2	0	0	-1	-1	1	0	1	1	2	1	3	1	0	0	1	1	1	1	2	3	2	1	5	5	4	4	5
1	2	2	1	2	5	4	1	#NULL!	2	0	5	5	5	2	5	5	5	5	4	-1	-1	-2	0	-1	-1	-1	1	0	1	1	1	1	2	1	2	2	1	2	2	2	5	2	2	1	5	#NULL!	#NULL!	#NULL!	#NULL!
1	2	1	2	2	3	3	1	8	1	0	5	5	4	2	5	5	4	4	5	-2	-1	-2	0	-1	-1	-1	1	1	1	1	2	0	1	1	0	0	1	2	2	1	2	2	3	1	5	5	2	4	4
1	2	3	1	2	5	3	1	#NULL!	3	0	#NULL!	#NULL!	#NULL!	#NULL!	#NULL!	#NULL!	#NULL!	#NULL!	#NULL!	#NULL!	#NULL!	#NULL!	#NULL!	#NULL!	#NULL!	#NULL!	#NULL!	#NULL!	#NULL!	#NULL!	#NULL!	#NULL!	#NULL!	#NULL!	#NULL!	#NULL!	#NULL!	#NULL!	#NULL!	#NULL!	#NULL!	#NULL!	#NULL!	#NULL!	#NULL!	#NULL!	#NULL!	#NULL!	#NULL!
1	2	2	2	1	5	3	1	8	1	0	5	5	5	2	5	5	5	5	5	-2	-1	-1	-1	-1	-1	-1	0	1	1	1	1	1	1	0	0	1	0	2	1	1	2	2	4	1	5	4	4	4	4
1	2	2	2	1	3	2	1	8	2	0	5	5	2	4	5	5	4	4	5	-2	-1	-1	-1	0	-1	-1	1	2	1	1	2	0	1	1	0	0	1	1	1	1	2	1	2	1	5	3	2	2	1
1	2	2	1	2	4	2	1	#NULL!	2	0	5	5	5	3	5	5	5	5	2	-1	1	-2	0	-1	0	-1	0	0	1	1	1	1	1	1	1	2	1	1	2	1	3	2	2	1	4	#NULL!	#NULL!	#NULL!	#NULL!
1	2	2	2	1	4	2	1	8	1	0	5	5	5	4	5	5	4	5	5	0	#NULL!	-2	0	0	0	0	1	0	1	1	1	1	1	1	0	0	1	2	2	1	2	2	4	1	5	5	5	4	4
1	2	3	1	2	5	4	1	8	2	0	5	4	3	4	4	4	4	4	4	-1	0	-2	0	0	0	0	1	1	1	0	0	0	0	1	2	0	0	1	3	1	1	2	1	1	5	5	4	4	5
1	2	3	2	2	5	4	2	8	1	0	5	5	4	4	5	5	5	4	5	-1	0	-2	-1	-1	-1	-1	0	0	0	0	0	1	0	0	1	1	0	1	1	1	2	1	2	1	5	4	4	4	4
1	2	2	1	2	5	4	1	8	1	0	5	5	2	4	4	4	3	3	3	0	0	-1	-1	0	-1	0	3	2	2	1	1	1	0	2	3	3	2	2	4	2	4	5	2	1	5	4	3	4	3
1	2	2	2	2	4	1	1	#NULL!	1	0	5	5	3	4	4	3	3	2	4	-2	0	-1	-1	-1	0	-1	1	1	2	3	2	2	1	1	1	1	1	1	2	1	2	2	4	1	5	4	4	3	3
1	2	2	2	2	4	3	1	8	2	0	5	5	5	4	5	5	4	1	4	0	0	-1	0	0	0	-2	0	0	1	1	1	1	0	1	2	1	1	2	4	2	4	2	2	1	5	2	2	2	2
1	2	2	1	2	4	2	3	8	2	0	5	5	5	3	5	5	3	5	5	-1	0	-2	0	0	0	-1	1	1	2	1	2	1	1	1	2	2	1	2	3	1	3	2	3	1	5	2	2	2	2
1	2	1	2	2	2	1	2	#NULL!	1	0	4	4	1	4	4	2	2	3	4	-1	-1	-1	-1	-1	-1	-2	1	99	1	0	1	1	1	1	1	1	0	2	2	1	4	3	4	4	4	3	3	3	4
1	2	1	2	2	5	2	3	#NULL!	1	0	5	4	1	4	2	5	3	2	4	2	0	0	0	0	-1	-1	1	99	1	2	2	0	99	3	0	1	2	2	4	2	2	2	4	1	5	5	5	4	2
1	2	2	1	2	4	2	1	#NULL!	1	0	5	4	4	3	4	5	2	4	5	-1	0	0	-1	0	-1	-1	1	99	1	1	1	0	1	1	2	0	0	2	2	2	2	2	4	1	4	4	2	2	2
1	2	2	1	1	4	3	1	8	3	0	5	5	5	2	5	5	4	5	5	-1	0	-2	0	-1	0	-1	0	1	1	1	1	0	1	1	2	0	1	1	2	1	2	1	2	1	5	4	5	4	5
1	1	2	4	1	4	2	1	8	1	0	5	5	5	3	5	5	4	5	3	99	-2	-2	-1	-2	-1	-2	99	1	1	2	2	0	1	1	0	1	99	1	2	1	4	2	4	2	4	4	4	2	4
1	2	2	2	2	5	4	3	8	1	0	5	5	5	2	5	4	4	5	4	-2	0	-1	0	0	0	0	1	1	1	2	2	2	3	1	1	1	1	1	2	1	4	5	5	6	5	4	4	4	4
1	2	3	1	2	6	3	1	8	1	0	5	5	5	3	5	4	3	5	4	-2	0	-1	0	-1	-1	-1	0	0	1	2	0	1	2	1	0	2	0	2	3	2	4	1	2	1	5	3	3	3	3
1	2	2	2	1	4	3	1	8	1	0	5	5	5	2	5	5	4	5	5	-1	-1	-2	0	0	-1	-2	0	0	1	1	1	1	1	1	1	1	0	2	2	2	2	2	4	1	5	4	4	2	2
1	2	1	1	1	4	1	3	8	1	0	5	4	5	3	5	4	4	5	4	-1	-1	-2	0	-2	-1	-1	1	0	1	1	1	0	0	1	1	2	0	1	3	1	3	3	4	1	5	3	3	3	3
1	2	1	2	2	5	1	3	8	1	0	5	5	5	1	5	5	4	5	5	-2	-1	-2	-1	-1	-1	-1	2	0	0	1	1	0	0	0	1	1	1	1	1	1	4	4	2	1	2	5	5	5	5
1	2	1	2	1	3	2	2	8	2	0	5	4	4	3	4	4	2	4	3	-2	-2	-2	-1	99	-1	-2	1	1	1	1	3	0	2	2	1	2	1	2	3	2	5	3	4	6	5	3	3	3	3
1	2	2	1	2	6	4	3	8	1	0	5	5	5	3	5	5	4	5	3	-1	0	-1	0	-1	0	-1	0	0	1	1	0	1	0	2	2	2	1	2	2	2	4	2	1	1	5	5	5	5	5
1	2	1	1	2	5	2	3	8	1	0	5	4	5	3	5	5	3	5	4	-1	-1	-2	-1	0	-1	-1	0	1	1	1	1	0	99	0	1	1	1	1	2	1	3	3	4	1	4	5	5	5	5
1	2	2	2	2	4	1	1	8	2	0	4	4	4	2	4	5	2	4	2	-2	0	-1	0	0	-1	-1	1	2	3	2	3	2	3	1	3	1	1	2	2	2	2	2	4	7	5	4	2	2	2
1	2	1	1	2	2	2	1	#NULL!	1	0	4	4	1	4	4	4	1	2	4	0	0	0	-1	-2	-1	-1	1	99	0	1	2	0	0	3	2	0	0	1	3	1	4	3	4	1	4	4	4	4	4
1	2	2	1	2	5	4	3	8	1	0	5	5	5	2	5	5	4	5	5	-2	-1	-2	0	0	0	-1	1	1	2	2	1	3	1	1	1	1	0	2	2	2	2	2	2	1	5	4	4	4	2
1	2	1	2	1	4	1	1	3	1	0	5	4	4	2	5	5	4	4	2	-1	0	0	-1	-1	-1	-1	2	3	2	1	2	1	1	0	3	2	1	2	5	1	4	4	4	9	3	3	4	4	2
1	2	3	1	2	5	3	3	8	2	0	5	5	5	2	1	4	4	5	4	-2	-1	-2	-1	-2	-1	-1	1	0	1	0	0	0	0	0	0	2	1	1	1	2	4	1	3	6	4	4	4	4	3
1	2	3	1	2	5	3	1	8	2	0	5	5	5	2	5	5	4	5	5	-1	0	-2	0	-1	0	0	0	0	1	0	1	0	0	0	2	2	1	2	2	2	4	4	2	1	5	4	4	4	4
1	2	1	2	2	5	3	1	8	1	0	4	4	5	4	4	4	4	5	5	-1	0	-2	0	0	-1	0	0	1	1	0	1	0	1	1	1	99	0	2	2	1	2	2	2	1	5	4	4	4	3
1	2	3	1	1	2	2	1	8	5	0	5	5	2	2	4	5	2	4	5	0	0	0	0	0	0	-1	1	3	2	0	3	0	99	2	3	0	0	2	3	2	4	4	2	1	5	4	4	4	4
1	2	2	2	2	4	4	1	8	2	0	5	4	4	4	5	4	4	4	5	-2	-1	-1	-1	-1	-1	-1	2	1	3	3	3	1	99	2	3	1	1	2	4	1	4	4	2	1	5	5	4	4	4
1	2	3	1	1	4	2	3	8	2	0	4	5	5	1	5	5	5	5	1	-2	-2	-2	-2	-2	-2	-2	1	0	0	1	1	0	99	0	1	0	1	1	1	1	1	1	1	1	5	5	5	5	5
1	2	3	1	2	6	4	1	8	1	0	5	5	5	4	5	5	4	5	5	-2	0	-2	0	-1	-1	-1	0	0	0	1	0	0	2	1	3	0	0	1	1	1	2	2	2	1	5	5	4	5	4
1	2	2	1	2	4	3	1	8	2	0	4	5	4	2	4	4	3	4	4	-2	-1	-2	-1	0	-1	-2	1	1	1	1	2	0	2	1	1	1	2	2	2	2	3	2	2	1	5	4	4	3	4
1	2	2	1	1	5	2	1	8	2	0	5	5	4	2	5	5	4	5	5	-2	0	-2	0	0	-1	-1	0	0	1	0	2	0	1	2	1	1	0	1	2	1	2	2	2	1	5	5	5	5	5
1	2	3	1	2	5	3	3	8	1	0	5	5	5	4	5	5	2	4	2	-2	0	-1	0	-1	0	0	0	1	0	1	0	1	2	1	1	0	0	1	1	1	2	2	2	1	5	4	4	4	4
1	2	2	1	1	5	3	1	#NULL!	1	0	5	5	5	4	5	5	4	5	4	-2	0	-1	0	-1	-1	-2	1	1	2	1	1	1	0	3	2	1	0	2	4	2	2	2	4	1	5	4	4	4	4
1	2	2	1	2	6	3	1	8	1	0	5	5	2	4	5	5	2	4	4	-1	0	-1	0	0	-1	-1	0	1	1	2	1	2	2	2	3	0	3	1	2	1	5	4	4	1	5	4	4	4	4
1	2	2	2	2	4	2	3	8	1	0	5	5	5	4	4	5	4	5	5	-1	-1	-2	0	-1	-1	-2	0	2	1	1	1	1	0	1	2	1	1	2	2	1	4	2	2	1	5	5	5	5	5
1	2	2	1	2	4	4	1	8	2	0	4	4	4	4	5	4	4	4	5	-1	-1	-1	-1	-2	-1	-2	2	0	1	1	1	1	99	1	1	1	1	2	2	1	3	2	4	1	5	4	4	4	4
1	2	1	2	2	4	2	3	8	1	0	5	4	4	2	4	5	2	5	3	-2	-1	-2	-1	0	0	0	2	1	0	1	1	1	1	1	1	2	1	1	2	1	4	2	4	1	4	4	4	4	5
1	2	2	2	2	1	4	1	8	2	0	5	5	5	2	5	5	4	5	5	-1	-2	-2	-2	-2	-2	-2	3	1	2	0	3	0	1	1	1	1	1	2	3	1	4	4	4	4	5	5	5	5	5
1	1	2	6	2	2	2	2	8	1	0	4	4	5	3	4	5	4	5	4	99	99	99	99	99	99	99	3	1	2	3	3	2	3	0	0	3	99	2	2	1	2	2	4	4	5	3	4	4	4
1	2	2	2	2	4	3	1	8	2	0	5	5	5	2	5	5	5	5	4	-2	-1	-2	-1	-1	-1	-1	1	0	1	1	1	0	1	1	1	2	1	2	2	2	3	4	1	1	5	4	4	4	4
1	1	1	6	1	4	2	1	8	1	0	4	2	3	3	4	5	2	3	4	-1	-1	-2	-1	-2	-2	-2	1	1	1	1	2	0	1	1	0	1	0	1	2	1	2	2	4	2	5	3	3	3	3
1	2	2	1	1	4	4	1	8	1	0	4	5	4	2	5	5	2	4	4	-1	0	-2	0	-1	-1	-2	1	2	2	0	0	0	99	1	3	0	0	2	4	2	5	3	5	1	5	4	4	5	4
1	2	1	2	1	4	3	1	8	1	0	5	4	4	3	5	5	3	4	2	-1	0	-2	0	0	-1	-1	1	1	1	1	1	1	1	1	1	2	1	2	2	1	4	3	4	1	5	2	1	2	1
1	2	3	2	1	6	4	1	8	1	0	5	5	5	3	5	5	5	5	5	-2	-1	-2	-1	-1	-1	-2	0	0	1	1	0	1	2	1	1	1	0	2	2	2	4	2	4	1	5	4	5	4	4
1	2	1	2	1	4	2	1	3	1	0	5	5	1	3	5	1	2	3	4	-1	0	-1	0	0	-1	-2	0	99	0	1	1	0	2	1	0	0	2	1	1	1	4	3	1	2	5	3	4	2	2
1	2	2	2	2	5	3	1	#NULL!	1	0	4	3	1	4	4	4	2	2	4	-1	-2	0	0	0	-1	-1	0	2	1	1	1	0	0	1	1	0	1	2	2	1	2	2	2	3	5	4	4	4	4
1	2	2	2	2	4	3	1	8	1	0	5	5	4	4	4	4	4	4	4	-1	0	-1	0	-1	0	-1	1	1	1	0	2	0	0	1	0	0	1	2	2	1	2	2	2	1	5	4	4	4	5
1	2	1	2	1	3	2	1	4	1	0	5	5	4	4	4	3	3	4	4	-2	-1	-1	-1	0	-1	-2	1	1	1	1	2	0	1	1	3	2	1	1	2	1	3	1	4	6	4	4	3	2	3
1	2	2	2	1	4	2	1	8	2	0	4	5	3	4	4	4	4	3	2	-1	0	-2	0	0	0	0	1	2	1	2	1	1	1	1	2	1	1	2	4	2	3	4	4	1	5	4	4	4	4
1	2	3	2	1	5	1	1	8	2	0	5	5	1	4	5	5	2	5	5	-2	0	-1	-1	0	-1	-1	1	1	1	0	0	0	0	0	1	1	0	1	1	1	1	1	1	1	5	5	5	5	5
1	2	2	2	2	6	3	1	8	1	0	5	5	5	4	5	5	4	5	4	-2	0	-1	0	-1	0	-1	1	1	1	0	0	0	1	0	2	1	0	1	2	2	2	2	2	1	5	4	3	2	2
1	2	1	2	1	5	2	1	8	1	0	5	5	5	4	4	5	4	4	4	-2	0	-2	0	-1	0	-1	0	1	1	1	1	1	0	0	0	0	0	2	2	1	2	2	2	1	4	4	4	4	4
1	2	2	1	2	4	3	1	#NULL!	1	0	5	5	5	1	5	5	5	5	4	-1	-1	-2	-1	-1	-1	-1	1	1	1	1	2	1	0	0	1	1	1	2	2	2	2	2	4	1	5	4	4	4	4
1	2	2	2	2	5	4	1	8	1	0	5	5	4	4	4	5	2	4	4	-2	0	-1	0	-1	-1	-1	0	0	2	1	1	1	0	1	3	1	1	2	2	2	4	2	4	1	5	4	4	4	2
1	2	2	1	2	5	4	1	8	3	0	5	5	5	2	5	5	2	5	5	-2	2	-2	1	1	0	1	0	1	1	1	1	1	1	1	2	2	1	1	1	1	1	1	1	1	5	2	4	2	2
1	1	1	6	1	3	2	1	8	1	0	5	5	5	2	5	5	5	5	3	99	99	99	99	99	99	99	99	0	2	2	3	1	99	1	3	3	99	1	3	1	4	1	2	2	5	4	2	3	3
1	2	1	1	1	4	2	1	8	3	0	5	5	5	2	5	5	4	5	5	-2	-1	-2	0	-1	-1	-1	0	0	1	0	1	0	0	0	1	0	0	1	2	1	3	2	2	1	5	4	4	4	4
1	2	2	1	2	5	3	1	8	2	0	5	5	4	2	5	5	2	5	4	-2	-1	-2	-1	-1	-1	-1	1	2	1	2	1	2	2	2	2	2	2	1	2	1	5	2	1	1	5	4	4	2	1
1	2	2	2	2	5	4	1	8	1	0	5	5	4	2	5	5	4	4	4	0	1	-2	0	0	0	0	1	1	0	1	0	0	0	0	0	0	0	1	1	1	1	1	2	1	5	5	4	4	5
1	2	2	1	2	5	4	1	8	1	0	5	5	4	2	5	5	2	4	5	-2	0	-2	0	0	-1	0	0	1	1	2	1	1	1	1	1	1	1	2	2	1	4	2	1	1	5	4	2	2	3
1	2	2	2	1	3	3	3	8	1	0	5	5	5	4	5	5	4	5	4	0	0	-2	0	0	0	-1	1	2	1	1	3	1	3	2	2	0	1	1	3	1	3	2	4	1	5	4	5	5	4
1	2	2	2	1	4	3	1	8	2	0	5	5	5	4	4	5	4	4	2	-2	-1	-2	0	-2	-1	-2	2	1	0	2	2	1	1	1	2	2	1	2	3	2	5	3	4	1	3	4	4	4	4
1	2	2	1	2	6	4	1	8	1	0	5	5	5	2	5	4	2	5	5	-2	1	-2	0	1	0	-2	1	1	1	1	1	0	99	1	2	0	1	1	4	1	2	2	4	1	5	4	4	4	5
1	2	2	1	2	3	2	1	8	2	0	5	5	5	1	5	5	4	5	5	-1	0	-2	0	1	0	-1	0	0	1	1	2	0	2	1	1	1	0	1	2	1	2	2	2	1	5	4	4	4	4
1	2	3	1	1	5	4	1	#NULL!	2	0	2	4	4	3	4	4	3	4	4	-2	-1	-1	-1	-1	-1	-1	1	99	1	1	1	1	1	2	2	2	1	2	3	2	4	3	4	1	4	3	4	4	2
1	2	3	2	2	5	2	2	8	1	0	5	5	5	4	5	4	4	4	3	-1	0	-1	0	-1	0	-1	0	1	0	1	1	1	1	1	0	1	1	1	2	1	2	2	2	1	5	3	3	3	3
1	2	2	1	2	3	3	2	8	1	0	5	5	5	2	5	5	5	5	4	0	1	-2	0	-1	-1	-1	1	0	1	1	1	0	1	1	1	0	1	1	2	1	2	4	2	1	5	2	3	2	3
1	1	2	3	1	4	2	3	8	1	0	4	3	2	4	5	4	2	2	5	-1	-1	-1	-1	-2	-2	-2	1	1	0	1	0	0	1	1	0	1	1	1	2	1	2	2	3	2	5	3	4	4	4
1	2	1	1	1	3	2	1	8	2	0	5	5	4	2	3	5	2	5	3	-1	-1	-2	0	0	0	-1	2	1	2	1	3	0	1	1	3	2	1	2	3	1	3	4	3	1	4	4	5	5	4
1	2	1	2	2	3	2	2	8	1	0	4	3	4	3	4	4	4	4	5	-2	-1	-1	0	-1	0	-2	1	0	1	1	1	1	1	0	0	0	0	2	2	2	2	2	2	2	5	4	4	4	4
1	2	2	1	2	4	4	1	8	1	0	5	5	5	4	4	5	4	5	5	-1	0	-2	0	-1	-1	0	1	1	2	1	2	1	1	1	1	1	1	2	2	2	2	1	4	1	5	4	4	4	4
1	2	2	1	2	4	3	1	8	1	0	5	5	5	4	5	5	4	5	2	-2	-1	-1	0	-1	-1	-1	1	0	1	0	1	0	1	0	1	1	1	1	1	1	4	1	2	5	5	5	5	5	5
1	2	2	1	1	4	1	1	3	3	0	5	4	4	4	4	5	2	4	4	-2	-1	-1	-1	-2	-1	-2	1	99	1	0	2	0	99	1	1	1	2	2	2	5	2	4	1	1	5	4	4	4	4
1	2	2	1	1	2	1	1	8	2	0	5	5	5	1	4	5	4	4	5	-2	-1	-2	0	-2	-1	-1	1	1	2	1	3	0	99	1	2	2	1	2	2	1	2	2	4	1	5	4	4	4	4
1	2	2	1	2	4	4	1	8	1	0	5	5	4	3	4	5	2	4	4	-2	0	-1	0	-1	0	-1	0	2	2	0	2	1	2	1	3	2	0	1	2	2	4	4	1	1	5	4	4	4	4
1	2	2	1	1	4	2	1	3	1	0	4	4	1	4	2	5	1	2	4	-1	0	0	0	-2	0	-2	0	3	2	0	1	0	1	0	1	1	0	2	2	2	4	2	2	1	5	4	4	4	4
1	2	1	1	1	4	1	1	#NULL!	1	0	4	3	3	2	3	5	2	3	4	-2	-1	-1	0	0	0	-1	1	2	1	1	1	2	0	0	1	0	0	1	2	1	2	2	4	2	5	4	4	4	4
1	2	2	2	2	6	4	1	#NULL!	1	0	#NULL!	#NULL!	#NULL!	#NULL!	#NULL!	#NULL!	#NULL!	#NULL!	#NULL!	#NULL!	#NULL!	#NULL!	#NULL!	#NULL!	#NULL!	#NULL!	#NULL!	#NULL!	#NULL!	#NULL!	#NULL!	#NULL!	#NULL!	#NULL!	#NULL!	#NULL!	#NULL!	#NULL!	#NULL!	#NULL!	#NULL!	#NULL!	#NULL!	#NULL!	#NULL!	#NULL!	#NULL!	#NULL!	#NULL!
1	2	1	2	1	6	1	3	#NULL!	2	0	3	5	4	4	4	5	2	5	2	-2	-2	-1	0	-1	-1	-1	2	99	1	1	1	1	0	1	0	1	3	1	1	1	1	1	2	5	5	2	2	3	5
1	2	2	6	1	4	2	1	8	1	0	2	5	4	2	4	5	1	4	1	-1	-1	-1	-1	-1	-1	-1	2	2	1	1	1	0	0	1	3	3	2	1	2	1	2	2	2	1	5	2	2	2	3
1	2	1	2	1	3	1	1	8	1	0	5	2	5	5	4	5	2	5	4	-2	-2	-1	-1	-1	-1	-1	2	1	2	0	3	0	3	3	3	3	1	5	4	5	4	5	5	1	5	4	4	4	4
1	2	3	2	2	4	3	1	#NULL!	1	0	5	5	5	4	5	5	5	5	5	-1	0	-1	0	0	0	-1	1	0	1	2	1	0	1	1	2	1	1	1	2	1	2	2	1	1	5	#NULL!	#NULL!	#NULL!	#NULL!
1	2	2	1	2	6	2	3	#NULL!	1	0	5	2	4	2	4	5	2	4	5	-2	0	-2	0	-1	-1	-1	0	1	1	1	0	0	0	0	1	0	0	1	1	1	2	2	4	1	5	#NULL!	#NULL!	#NULL!	#NULL!
1	2	1	1	2	4	2	2	#NULL!	1	0	5	5	2	4	4	5	4	4	4	-2	1	-1	0	0	0	-1	0	0	1	0	0	0	1	1	1	1	0	1	4	1	3	2	3	1	5	2	3	4	3
1	2	2	2	1	4	2	1	#NULL!	1	0	#NULL!	5	4	2	3	5	2	4	1	-1	#NULL!	-1	-1	-1	-1	-1	#NULL!	#NULL!	#NULL!	#NULL!	#NULL!	#NULL!	#NULL!	#NULL!	#NULL!	#NULL!	#NULL!	#NULL!	#NULL!	#NULL!	#NULL!	#NULL!	#NULL!	#NULL!	#NULL!	#NULL!	#NULL!	#NULL!	#NULL!
1	2	2	2	1	6	3	1	8	2	0	5	5	5	1	5	5	5	5	4	-2	-1	-2	0	0	0	0	0	0	1	0	0	0	1	1	1	2	1	1	2	1	2	2	4	1	5	3	4	4	4
1	2	2	1	2	5	3	3	8	1	0	5	5	5	2	5	5	2	4	2	0	#NULL!	-2	0	-1	-1	-1	1	2	1	1	0	2	0	0	0	1	0	2	2	2	2	3	4	1	5	5	5	5	4
1	1	1	6	1	4	2	1	#NULL!	1	0	2	4	2	4	2	2	2	2	4	-2	-2	-2	-2	-2	-2	-2	99	99	1	2	2	1	0	1	2	1	99	1	2	1	2	2	4	2	5	4	4	4	4
1	2	1	2	1	3	1	1	8	1	0	5	5	5	2	5	5	4	5	5	-2	0	-2	-1	-1	0	-2	0	2	2	1	3	1	0	2	3	2	1	1	2	1	2	2	4	1	5	4	4	4	4
1	2	2	1	2	5	3	2	8	4	0	5	5	5	1	5	5	4	5	4	-2	0	-2	0	0	0	0	0	0	1	1	1	0	1	0	1	0	0	2	2	1	1	4	2	1	5	4	4	4	4
1	2	3	2	2	5	3	3	8	1	0	5	5	5	3	5	5	5	5	2	-1	-1	-2	0	-1	0	-1	0	0	0	0	1	0	99	0	0	0	0	1	1	1	1	1	2	1	5	4	4	4	4
1	2	2	2	2	4	3	1	8	1	0	5	5	5	4	4	5	4	5	5	-1	-1	-1	0	-1	0	-2	1	1	2	2	1	1	2	1	3	3	0	2	2	1	3	3	4	1	4	4	4	4	3
1	2	2	2	2	4	3	1	8	1	0	5	5	5	2	5	5	4	5	3	-2	-2	-2	0	0	-1	-1	1	1	1	2	1	2	0	1	1	0	1	1	2	1	4	2	3	2	5	4	5	4	4
1	1	2	6	1	4	2	1	8	1	0	5	5	5	4	5	5	4	5	2	99	99	99	99	99	99	99	99	1	1	2	2	1	0	0	1	1	99	1	2	1	2	2	4	6	4	2	2	2	1
1	2	2	1	1	6	4	1	8	1	0	4	4	4	5	4	4	5	4	5	-1	0	0	1	-1	0	0	0	0	1	0	1	0	0	0	0	2	0	3	3	3	3	4	1	2	5	4	4	4	4
1	2	3	2	2	6	4	1	8	1	0	5	4	4	5	5	4	4	4	3	-2	0	-1	0	0	0	-2	0	1	1	2	1	1	1	1	2	0	0	1	1	1	4	2	4	1	5	5	5	5	5
1	2	2	1	2	6	2	2	8	2	0	5	5	4	2	5	5	4	4	5	-2	-1	-2	0	-1	-1	-1	1	1	2	0	0	0	99	2	1	1	1	2	2	1	2	4	2	1	4	5	4	4	5
1	2	2	2	2	5	4	3	8	1	0	5	4	4	2	5	5	4	4	5	-1	0	-2	0	0	0	0	1	0	2	0	1	0	1	2	2	2	1	2	2	2	5	4	2	5	5	4	3	3	4
1	2	1	1	2	5	2	1	8	1	0	5	5	5	3	4	5	5	5	4	-1	0	-1	0	0	0	0	0	0	1	1	1	1	0	1	1	0	1	2	2	2	3	2	4	1	5	4	4	4	4
1	2	3	1	2	4	3	1	8	3	0	5	5	5	4	5	5	4	5	5	-2	-1	-1	0	0	0	-1	1	0	1	0	1	0	2	1	1	0	2	2	2	1	4	4	4	1	5	4	4	3	3
1	2	2	1	1	2	2	1	8	3	0	5	4	5	2	5	5	4	5	3	-2	-2	-2	-1	-2	-1	-2	3	0	2	0	3	0	1	2	3	3	1	2	2	2	4	4	2	9	3	4	4	4	4
1	2	1	2	1	3	1	3	8	1	0	5	4	4	2	5	5	4	5	4	-2	-1	-2	-1	-1	-1	-1	1	0	2	2	3	2	1	1	0	1	0	2	2	1	4	4	4	5	5	4	4	2	4
1	2	3	1	2	5	4	3	8	2	0	5	5	2	3	5	5	2	3	4	-1	0	-2	0	-1	0	0	1	1	2	2	1	0	2	2	3	2	1	2	3	1	4	4	4	1	5	4	4	5	4
1	2	2	1	2	5	3	1	8	1	0	4	4	4	4	4	4	4	4	5	-1	0	-1	0	-1	-1	-1	0	1	0	1	1	0	0	1	1	1	1	1	1	2	2	2	2	1	4	4	4	4	4
1	2	2	1	1	5	4	1	8	2	0	5	5	5	3	5	5	4	5	3	-2	0	-2	0	0	0	0	1	0	1	1	1	1	2	1	1	1	2	2	2	2	4	3	2	1	5	4	2	3	2
1	2	1	2	1	4	1	1	#NULL!	1	0	4	5	3	4	3	3	4	4	2	0	0	0	-1	0	-1	-2	1	0	1	1	2	1	0	1	2	1	1	1	2	1	3	2	2	1	5	4	4	4	4
1	2	1	1	1	3	2	1	8	1	0	5	4	3	4	2	4	2	4	2	-2	-1	-2	0	0	0	0	2	3	1	1	2	0	3	0	1	3	2	1	3	1	4	4	4	1	4	4	4	4	4
1	2	1	1	2	4	1	3	8	1	0	5	5	5	2	5	5	4	5	4	-2	0	-2	0	-1	-1	-1	0	0	1	2	1	1	99	1	2	2	1	1	2	1	2	2	2	1	5	4	4	4	4
1	2	2	2	2	2	3	1	#NULL!	2	0	5	5	2	2	2	5	2	2	4	-1	-1	-1	0	0	-1	-1	1	99	0	0	3	0	99	0	1	1	0	1	1	1	2	2	2	1	5	4	4	4	4
1	2	2	1	2	5	3	1	#NULL!	1	0	5	5	4	4	5	5	4	5	4	-2	0	-1	0	-1	0	-1	0	0	1	1	1	0	0	1	0	2	0	1	2	1	2	2	4	1	5	3	4	4	4
1	2	3	1	2	4	4	1	3	2	0	4	4	1	4	4	4	1	3	4	0	0	0	-1	-1	-1	-1	1	3	1	0	1	0	0	1	2	2	0	2	2	2	4	2	4	1	5	3	4	4	4
1	2	2	2	1	3	1	2	8	2	0	5	5	5	4	4	5	2	4	4	-2	1	-1	0	0	0	-2	2	1	2	3	3	2	99	1	3	2	1	2	3	1	4	4	4	1	5	2	3	2	4
1	1	2	6	2	4	4	1	8	1	0	5	4	2	4	5	5	4	3	5	-2	0	-1	0	-1	0	0	99	1	2	2	2	2	3	1	2	2	99	1	3	1	2	4	4	2	5	4	4	4	3
1	2	1	1	1	4	2	2	#NULL!	1	0	4	4	4	3	4	5	4	4	5	-2	-1	-2	0	-1	0	0	1	1	0	0	1	0	99	1	1	0	0	1	2	1	2	2	2	1	5	3	3	4	4
1	2	2	1	1	3	4	1	8	2	0	5	5	4	5	4	4	4	4	4	-1	-2	-1	-1	-2	-2	-1	0	2	1	1	2	0	1	1	1	1	1	1	2	1	4	2	1	2	5	5	5	5	5
1	2	1	2	1	4	1	1	8	1	0	5	4	4	2	5	5	4	4	2	0	0	-2	0	-1	0	0	0	1	1	1	3	0	99	1	2	2	0	1	2	1	4	2	3	1	5	4	4	3	2
1	2	2	1	2	5	4	1	8	3	0	5	5	5	1	5	5	4	5	2	-2	-1	-2	0	-1	-1	-1	0	0	1	1	0	1	1	1	1	1	1	1	2	2	4	4	2	1	5	5	5	5	5
1	2	2	2	2	5	3	1	8	1	0	5	5	5	4	5	5	2	5	5	-2	0	-1	0	0	0	0	0	1	0	1	0	0	0	0	1	0	0	1	2	1	3	2	2	1	5	4	4	4	4
1	2	1	2	1	5	1	1	#NULL!	1	0	2	5	2	4	2	4	1	2	1	-1	-2	-2	0	-2	-1	-2	1	99	2	1	2	1	99	0	99	3	0	2	2	1	4	2	2	2	5	4	4	4	4
1	2	1	1	1	4	3	1	8	1	0	5	5	5	2	5	5	4	5	4	-1	0	-1	1	-1	0	0	0	1	1	1	1	1	1	1	1	0	0	1	2	1	2	2	4	1	5	4	5	4	4
1	2	2	1	2	4	2	3	8	2	0	5	5	5	4	5	5	5	5	5	0	0	-2	0	0	0	-1	0	0	1	1	2	1	1	1	2	0	1	1	2	1	2	2	2	1	5	4	4	4	4
1	2	1	4	1	3	2	1	8	1	0	5	5	3	3	4	4	2	3	5	-1	0	-1	0	-2	-1	-1	2	3	2	1	3	0	3	1	2	3	3	1	2	1	2	3	5	3	5	5	5	4	4
1	2	1	2	2	2	1	3	8	1	0	5	5	4	3	4	5	1	4	2	1	0	-2	0	0	-1	-1	3	2	2	2	2	0	0	0	0	3	0	2	3	1	4	2	4	1	5	4	4	4	4
1	2	2	2	1	4	2	2	8	1	0	5	4	3	4	4	4	2	4	5	-1	-1	-1	0	-1	0	-1	1	1	0	0	1	0	99	0	0	2	0	2	2	2	4	4	4	1	5	4	4	4	4
1	2	1	1	2	4	1	3	8	1	0	5	5	4	4	4	4	4	5	4	-1	0	-1	0	-1	-1	-1	0	1	1	0	0	1	0	1	1	1	0	1	2	2	3	2	4	1	5	5	5	4	5
1	2	3	2	2	4	4	3	8	1	0	5	4	4	2	5	5	4	4	4	-2	-2	-2	-1	-2	-2	-1	1	0	1	1	2	0	1	1	2	2	0	1	2	1	4	2	1	7	5	4	4	4	4
1	2	2	1	1	4	2	1	#NULL!	1	0	2	4	5	4	4	4	2	4	5	-2	0	-1	0	-1	-1	-1	1	1	0	0	2	0	0	0	0	0	1	2	2	2	2	2	2	1	5	5	4	4	4
1	2	2	1	2	5	3	1	8	2	0	5	4	5	2	5	5	4	5	4	-2	-1	-2	0	0	-1	-1	1	0	1	1	1	0	1	1	1	2	1	2	2	2	2	3	4	1	5	4	4	4	4
1	2	2	1	2	3	3	3	8	2	0	5	5	4	2	5	5	4	5	4	-1	-2	-2	0	-1	-1	-1	2	1	1	1	2	1	99	0	0	1	2	2	2	2	2	2	4	2	4	3	3	3	3
1	2	2	2	1	4	4	1	8	1	0	5	5	5	4	5	5	5	5	4	-1	0	-1	0	-1	-1	-1	1	0	1	0	2	0	0	0	3	1	0	2	3	1	2	4	2	1	5	3	4	4	3
1	2	2	1	2	5	4	2	8	2	0	5	5	5	3	5	5	5	5	5	-2	-1	-2	0	0	-1	0	0	0	2	0	0	1	99	0	3	0	0	2	2	1	2	2	4	1	5	4	4	4	4
1	2	2	2	2	4	3	1	8	2	0	5	5	5	2	5	5	4	5	5	-2	0	-2	0	-2	-1	-2	1	0	0	0	1	0	3	1	2	1	1	1	2	1	4	2	2	9	3	3	3	3	3
1	2	2	1	1	5	2	3	8	2	0	5	5	5	1	5	5	5	5	5	-2	0	-2	0	0	-1	-1	0	0	2	0	1	0	99	1	1	1	0	4	2	2	2	3	4	1	4	4	4	4	4
1	1	3	6	2	4	4	1	8	2	0	5	5	5	3	5	5	5	5	5	99	99	99	99	99	99	99	99	0	1	1	1	0	2	2	1	3	99	1	2	1	2	3	1	2	5	4	5	5	4
1	2	3	1	2	4	2	1	8	5	0	5	4	5	4	5	5	5	5	4	-2	0	-2	0	0	-1	-2	0	0	1	0	1	0	99	0	1	1	0	1	1	1	2	2	1	1	5	4	4	4	4
1	2	2	2	1	3	3	1	8	1	0	5	5	5	4	5	5	5	5	4	-2	0	-2	0	0	-1	0	0	0	0	1	3	0	1	0	0	0	0	1	1	1	2	4	1	1	5	4	2	2	1
1	2	2	2	2	2	2	1	8	1	0	5	4	5	3	5	5	4	5	4	-1	0	-1	0	0	0	0	0	1	2	2	3	1	99	1	0	0	0	1	2	1	4	4	4	1	5	4	4	4	3
1	2	1	1	1	3	3	3	8	1	0	5	5	4	2	4	5	4	5	4	-1	0	-1	0	0	0	0	0	0	1	1	1	0	1	1	0	1	1	1	1	1	2	2	4	1	5	4	4	4	4
1	2	2	1	1	3	3	1	8	3	0	5	4	5	3	4	5	5	5	5	-2	-1	-2	0	-1	-1	-1	0	1	1	1	2	0	1	1	1	1	1	2	3	2	3	4	4	1	5	4	4	3	4
1	2	2	1	2	4	3	3	8	2	0	5	5	5	1	5	4	4	5	4	-1	-1	-2	1	0	-1	0	1	0	1	0	3	0	99	1	2	0	1	2	1	2	2	2	1	1	5	4	4	3	3
1	2	1	2	1	2	1	1	2	1	0	3	4	2	4	2	3	3	2	5	-1	-1	0	-1	-2	-2	-1	0	1	1	2	3	1	3	0	0	2	0	2	2	2	2	2	4	1	4	3	3	4	4
1	2	2	2	2	5	3	2	8	1	0	5	5	5	4	4	5	4	5	3	-1	-1	-2	0	-1	-1	-1	1	0	1	1	1	1	1	1	1	1	1	1	2	2	2	2	4	1	5	4	4	3	4
1	2	1	1	1	5	1	1	8	1	0	5	5	5	2	5	5	4	5	4	-1	0	-1	0	-1	-1	0	0	1	1	0	1	1	99	1	1	1	1	1	2	1	2	2	4	1	5	4	4	2	2
1	2	2	2	2	5	3	1	8	2	0	4	4	4	4	4	4	2	3	5	-2	0	-1	0	0	0	-1	0	1	2	0	1	0	0	0	1	1	0	1	2	2	2	2	2	1	5	4	4	4	4
1	2	2	2	2	4	1	1	8	2	0	5	5	4	4	5	5	4	4	5	-2	0	-2	0	0	0	0	0	1	1	1	1	0	1	0	1	1	1	1	2	2	1	2	4	1	5	4	4	4	4
1	2	2	1	2	4	4	1	8	1	0	4	5	4	4	4	5	2	4	5	-1	0	-1	0	0	0	0	0	1	2	1	1	1	0	1	2	2	1	1	2	1	4	2	2	1	5	5	5	4	4
1	2	2	2	2	3	3	1	8	2	0	5	5	5	1	5	5	4	5	5	-2	-1	-2	0	-2	-1	-1	2	0	1	1	1	0	0	1	3	1	2	2	2	2	4	4	4	6	5	5	4	4	5
1	2	2	1	2	6	1	3	8	1	0	5	5	5	1	5	3	5	5	3	-1	0	-2	0	0	0	-1	0	0	1	1	0	1	99	1	1	1	1	1	2	1	3	1	4	1	5	5	5	5	5
1	2	2	2	1	3	2	1	8	1	0	4	5	4	4	4	5	2	4	4	0	-1	-2	0	-1	-1	-2	1	2	1	1	2	1	1	2	1	1	1	2	2	2	4	2	4	1	5	4	4	2	2
1	2	2	1	2	5	3	1	8	2	0	5	4	5	2	4	5	4	5	5	-2	0	-2	0	-1	-1	-1	1	2	2	3	1	1	1	1	2	2	1	2	2	2	4	2	2	1	5	4	4	4	4
1	2	2	1	2	5	1	3	8	2	0	4	5	4	2	4	4	4	4	5	-1	-2	-1	0	0	0	-2	1	1	1	1	1	1	0	0	1	0	1	2	2	2	4	2	2	1	5	4	4	4	4
1	2	2	1	2	6	4	1	8	2	0	5	5	4	2	5	5	4	4	4	-2	-1	-2	-1	-1	-1	-1	0	0	1	1	0	0	0	0	0	1	0	2	2	1	4	2	2	1	5	4	4	4	4
1	2	2	1	2	3	2	3	8	1	0	5	5	3	2	4	5	3	3	3	-1	-1	-2	0	-1	0	-1	1	1	2	2	2	1	2	0	2	2	1	2	4	2	4	3	4	1	4	5	4	4	4
1	2	2	1	2	4	4	1	8	2	0	5	5	4	2	4	5	4	5	4	0	0	-2	0	-1	0	-2	1	0	2	0	1	0	99	2	1	2	0	2	2	1	2	2	4	1	5	5	4	5	5
1	2	2	1	2	5	3	3	8	1	0	5	5	4	2	4	5	4	5	5	-2	0	-2	0	-1	-1	-1	0	1	1	1	1	1	0	1	2	1	1	1	2	1	4	2	2	1	5	4	4	4	4
1	2	2	1	2	2	4	1	8	3	0	4	3	4	4	4	5	2	2	4	-2	-1	-1	0	-1	-1	-1	1	1	1	1	3	1	0	1	2	99	0	1	3	2	2	4	2	1	4	5	4	4	4
1	2	1	1	1	5	2	1	8	1	0	5	4	5	3	4	5	4	4	5	-2	-1	-2	0	-1	-1	-2	1	0	2	2	2	1	0	1	1	1	1	1	2	1	2	2	4	1	5	4	4	4	4
1	2	2	1	2	5	4	1	8	1	0	5	5	5	4	5	5	4	5	4	-1	0	-2	0	0	-1	-1	0	1	1	1	1	1	1	0	0	1	1	2	2	2	2	2	2	2	5	4	4	4	4
1	2	2	2	1	3	2	1	8	1	0	5	4	5	2	5	5	4	4	3	-1	-1	-2	-1	-2	0	-1	1	0	1	1	2	1	3	1	1	3	2	1	2	1	2	2	4	1	5	4	4	2	2
1	2	1	2	1	3	2	1	3	1	0	5	5	3	4	5	2	2	2	5	0	-1	0	0	-2	-2	-2	0	99	1	2	1	0	1	1	1	2	0	1	1	1	2	2	4	1	5	2	4	4	4
1	2	3	1	2	3	2	2	8	6	0	5	5	5	1	5	5	5	5	4	-2	-2	-2	0	-1	0	-2	1	0	1	1	3	0	2	1	2	1	1	1	2	1	2	1	2	1	5	4	4	4	4
1	2	2	1	1	3	3	1	8	2	0	5	5	5	2	5	5	4	4	5	-2	0	-1	0	-1	-1	-1	0	0	1	1	3	1	99	1	1	1	2	1	2	2	2	2	4	1	5	4	4	4	4
1	2	2	1	2	4	3	3	8	2	0	5	4	3	4	5	4	2	3	5	-2	-1	-1	0	-1	0	-2	1	2	2	1	1	1	99	1	2	1	2	2	4	2	4	4	4	1	3	4	4	4	4
1	2	2	2	2	3	2	3	8	2	0	5	5	5	2	5	5	5	5	4	-2	0	-2	-1	0	0	-1	1	0	1	1	3	0	0	0	2	0	0	2	4	2	5	1	4	1	4	4	4	4	4
1	2	2	1	2	4	2	2	8	2	0	4	3	2	3	2	2	2	4	5	-2	-1	-1	-1	-1	-1	-2	0	2	2	2	2	1	1	1	1	3	0	1	2	2	2	2	2	1	5	4	4	3	4
1	1	2	6	1	4	1	2	#NULL!	2	0	4	5	3	5	5	5	3	3	3	99	99	99	99	99	99	99	99	99	1	2	1	1	99	1	0	1	99	1	3	1	3	3	3	2	5	5	5	5	5
1	2	2	1	2	5	2	1	8	1	0	5	5	5	4	5	5	4	5	3	-2	0	-2	-1	-1	0	-2	0	1	0	1	1	1	0	0	0	2	0	1	2	1	2	1	4	1	5	5	4	4	5
1	2	2	2	2	5	3	1	8	1	0	4	5	5	1	5	5	4	5	5	-2	0	-2	0	-1	-1	-2	1	0	0	1	1	1	1	1	1	1	0	1	2	1	2	2	1	1	4	4	4	4	4
1	2	2	1	2	5	2	1	8	2	0	5	5	5	4	5	5	5	5	4	0	0	0	0	0	-1	-2	1	1	3	2	1	1	3	1	3	0	1	2	4	1	4	4	4	4	4	4	4	4	4
1	2	2	1	2	5	4	1	8	2	0	5	5	5	2	5	5	4	5	5	-2	1	-2	0	0	0	0	0	0	1	1	1	0	0	1	0	1	1	1	2	1	2	2	4	1	5	4	4	4	5
1	2	2	1	2	4	4	1	8	4	0	5	5	5	2	5	5	5	5	4	-2	-1	-2	0	-1	-1	-1	0	0	1	0	1	0	1	1	0	0	0	2	1	1	4	1	1	1	5	4	4	4	4
1	2	2	2	1	5	2	2	3	3	0	4	4	3	4	3	3	3	3	5	0	0	0	0	-1	0	-2	0	1	0	0	1	0	0	0	1	0	0	1	2	1	2	2	2	1	5	3	3	3	3
1	2	2	2	1	3	1	1	#NULL!	1	0	5	4	5	5	5	5	5	5	3	0	-1	-1	0	0	0	-1	#NULL!	#NULL!	#NULL!	#NULL!	#NULL!	#NULL!	#NULL!	#NULL!	#NULL!	#NULL!	#NULL!	#NULL!	#NULL!	#NULL!	#NULL!	#NULL!	#NULL!	#NULL!	#NULL!	#NULL!	#NULL!	#NULL!	#NULL!
1	2	1	2	1	2	2	1	8	1	0	5	5	5	2	5	5	5	5	4	-2	-1	-2	0	-1	-1	-1	0	0	1	1	2	0	2	0	0	1	1	1	2	1	4	2	2	1	5	5	5	5	5
1	2	3	2	2	4	4	3	#NULL!	1	0	#NULL!	#NULL!	#NULL!	#NULL!	#NULL!	#NULL!	#NULL!	#NULL!	#NULL!	#NULL!	#NULL!	#NULL!	#NULL!	#NULL!	#NULL!	#NULL!	#NULL!	#NULL!	#NULL!	#NULL!	#NULL!	#NULL!	#NULL!	#NULL!	#NULL!	#NULL!	#NULL!	#NULL!	#NULL!	#NULL!	#NULL!	#NULL!	#NULL!	#NULL!	#NULL!	#NULL!	#NULL!	#NULL!	#NULL!
1	2	2	2	2	5	3	1	8	1	0	5	5	4	3	5	4	4	5	5	0	0	-1	0	-1	0	-2	2	1	1	1	1	1	1	1	1	0	1	1	1	1	2	2	1	1	5	3	4	4	4
1	2	2	1	2	5	1	1	8	1	0	5	5	4	4	4	5	4	4	4	-1	0	-1	0	0	-1	-1	1	1	2	1	0	0	99	3	2	1	1	1	2	1	4	2	2	1	5	4	5	5	4
1	2	2	1	1	2	2	3	8	4	0	4	3	3	3	4	3	2	3	1	-2	0	-2	0	0	-1	-2	3	2	2	3	3	2	2	2	1	0	2	2	2	1	1	3	4	2	5	4	2	2	3
1	2	2	1	2	3	3	1	8	2	0	5	5	5	4	1	5	4	5	5	-1	0	-1	0	-1	-1	0	3	0	1	1	2	1	1	1	2	2	1	2	2	1	4	2	4	1	5	4	4	2	2
1	2	3	1	1	4	4	1	8	1	0	5	1	5	4	4	5	4	5	4	-1	1	-1	0	0	0	-1	0	0	1	1	2	1	2	1	2	1	1	2	2	1	5	1	4	1	5	4	4	4	4
1	2	2	1	1	3	3	3	8	1	0	5	5	4	4	5	4	5	4	4	0	0	0	0	0	0	0	0	0	1	1	2	0	2	1	0	1	1	1	1	1	1	1	1	1	5	5	5	5	5
1	2	2	1	2	5	2	1	4	2	0	1	2	5	5	1	5	1	3	1	-2	-2	-2	0	-1	0	-2	0	3	1	0	0	0	3	1	2	0	0	2	2	1	2	2	2	1	5	4	4	4	4
1	2	2	2	1	4	3	1	8	2	0	5	5	5	4	5	5	4	5	4	-2	-1	-1	0	-1	-2	-1	2	0	2	1	3	0	2	2	1	2	3	4	2	2	5	4	4	1	5	4	4	4	4
1	2	2	2	2	3	2	1	8	1	0	5	5	2	2	5	5	1	3	2	-2	0	-1	-1	-1	-2	-1	2	1	3	0	3	0	2	3	3	2	0	3	4	2	4	4	2	1	4	4	4	3	4
1	2	2	1	2	6	4	1	8	1	0	5	5	5	4	5	5	3	5	4	0	0	-1	0	0	0	-1	0	1	2	2	2	2	0	1	1	0	0	1	2	1	2	2	4	1	5	4	4	4	4
1	2	3	1	2	5	3	1	8	1	0	5	5	5	2	5	5	4	5	5	-1	0	-1	0	0	-1	0	0	0	1	1	0	0	99	1	2	1	1	1	2	2	2	2	2	1	5	4	1	2	3
1	2	2	1	2	4	3	1	8	2	0	4	4	2	4	4	4	4	4	4	-2	-1	-2	0	0	0	0	1	2	2	3	2	1	1	1	2	2	2	2	2	2	2	2	4	1	5	4	4	2	2
1	2	2	2	1	4	2	1	8	3	0	5	5	5	4	5	5	4	5	5	0	-1	-1	0	-1	0	-1	1	1	2	1	2	0	0	0	2	2	2	2	1	1	2	2	2	1	5	4	4	2	3
1	2	2	2	1	6	3	1	8	1	0	5	5	5	2	5	5	4	5	5	-2	-2	-2	-1	-1	-1	-2	2	1	1	1	2	1	1	0	2	2	1	2	1	1	2	1	4	1	2	4	1	2	1
1	2	1	2	1	4	2	1	#NULL!	1	0	4	5	3	4	4	3	3	3	5	0	-1	-1	0	-1	-1	0	1	99	2	2	2	1	1	2	3	3	1	1	2	2	4	2	5	1	4	4	4	4	4
1	2	2	1	1	5	2	1	8	1	0	5	5	5	4	4	5	4	5	5	-1	-1	-1	1	-1	0	-2	2	0	1	0	2	0	3	1	1	0	2	1	2	1	2	1	2	2	5	5	5	5	4
1	2	2	1	2	5	3	2	8	1	0	5	5	5	2	5	5	5	5	4	-2	0	-1	0	0	-1	0	1	0	0	0	1	1	0	1	1	99	1	1	1	1	2	1	2	1	4	4	5	4	3
1	2	3	1	2	4	3	3	8	4	0	5	5	4	4	5	4	3	4	5	-2	0	-1	0	0	-1	-2	0	0	2	2	2	1	2	2	3	1	3	2	2	1	2	2	4	1	5	4	4	3	4
1	2	2	1	1	3	2	1	#NULL!	1	0	4	5	4	5	2	4	2	4	2	-1	-1	-1	-1	-2	0	-1	1	3	3	3	3	1	0	2	2	0	0	1	2	1	4	2	5	1	5	4	5	5	5
1	2	1	2	2	4	2	2	8	1	0	5	5	5	2	5	4	4	5	5	-1	-1	-1	0	-1	-1	-2	1	0	1	3	2	0	99	1	1	2	1	2	2	1	5	4	2	1	5	4	4	4	4
1	2	2	2	1	2	2	1	#NULL!	2	0	2	2	2	5	2	4	2	4	5	-1	-2	-2	0	-2	0	-2	1	2	1	1	2	1	0	2	1	3	3	2	2	2	2	2	4	1	5	4	4	4	4
1	2	2	1	1	3	3	1	8	2	0	4	4	4	4	4	4	2	4	2	-1	0	-1	0	0	0	0	0	0	1	0	3	0	2	0	0	0	1	1	2	1	2	2	4	1	4	4	4	4	4
1	2	2	1	2	3	3	2	3	1	0	4	5	2	2	4	5	2	2	5	-1	0	0	0	-1	0	0	1	3	1	1	2	1	1	1	2	1	1	1	1	1	2	2	5	1	5	5	5	4	5
1	2	2	2	2	4	1	2	#NULL!	1	0	4	4	3	3	2	2	2	2	4	-2	-1	-2	0	-1	-2	-2	1	2	1	0	1	0	0	1	1	1	0	2	2	2	3	4	4	1	4	4	4	4	4
1	2	1	2	2	5	2	3	8	1	0	5	4	5	2	5	5	5	5	5	-2	-1	-2	-1	-1	-1	-1	1	1	1	1	1	1	1	2	2	2	1	2	2	1	4	4	4	1	5	5	5	4	4
1	2	2	1	2	4	3	3	8	1	0	5	5	5	2	2	5	5	5	1	0	0	-1	0	-1	-1	-1	0	1	1	1	2	1	1	2	2	1	1	2	2	2	2	1	4	1	5	2	2	2	1
1	2	2	1	2	6	4	2	4	3	0	5	4	1	4	5	5	1	3	4	-2	-2	-1	-1	-1	-1	-1	1	2	3	1	99	0	99	1	3	3	1	4	4	2	5	4	4	6	5	5	4	4	5
1	2	2	1	2	6	4	1	8	1	0	5	4	5	4	5	5	5	5	1	-1	0	-1	1	1	0	0	0	0	0	2	1	1	99	2	1	0	0	1	2	1	4	2	1	1	5	4	4	4	4
1	2	3	1	2	4	1	2	8	6	0	5	5	5	1	5	5	5	5	5	0	0	-1	0	0	0	-2	2	0	0	0	2	0	0	0	0	1	2	1	1	1	1	1	1	1	4	2	2	2	2
1	2	2	2	1	4	3	1	8	1	0	5	4	5	2	5	5	2	5	4	-1	0	-2	1	0	0	-2	2	1	3	1	2	1	0	0	0	3	0	3	2	2	4	2	4	1	5	4	4	4	4
1	2	2	2	2	3	2	3	8	2	0	5	5	5	1	5	5	4	5	5	-1	-1	-2	0	0	-1	-1	1	1	1	1	2	1	1	1	2	1	1	2	2	1	4	4	2	1	5	5	5	4	2
1	2	3	2	2	5	3	1	8	1	0	5	5	5	3	5	5	5	5	5	-2	0	-2	1	0	0	-1	1	0	1	2	3	1	0	2	2	2	2	1	1	1	3	2	4	1	5	2	4	4	4
1	2	2	1	2	5	4	3	8	2	0	5	4	5	2	5	5	5	5	4	-1	1	-1	0	0	0	0	1	1	1	1	1	1	1	1	2	1	1	2	2	2	3	2	2	1	5	4	4	3	4
1	2	2	1	2	5	4	1	8	1	0	5	5	5	3	5	5	4	5	5	-2	0	-2	-1	-1	-1	-1	1	0	1	1	0	0	99	1	0	1	1	1	1	1	3	2	4	1	5	4	5	5	5
1	2	2	1	1	3	3	1	8	2	0	5	5	5	4	5	5	5	5	4	-1	-1	-1	0	0	0	0	0	0	2	0	2	1	2	0	3	0	0	1	2	1	4	2	4	1	5	5	5	4	4
1	2	2	1	2	4	1	3	8	1	0	5	5	5	4	5	5	2	5	2	-1	-1	-1	-1	-1	-2	-2	2	1	2	3	2	1	3	2	2	2	1	1	4	1	5	4	4	1	5	4	4	2	2
1	2	2	1	1	4	4	1	8	1	0	4	3	4	4	2	4	1	4	2	-1	0	0	0	0	0	0	1	2	1	1	1	1	2	2	2	2	1	2	2	2	5	5	5	1	5	3	4	3	4
1	2	2	1	2	5	3	1	8	1	0	4	4	4	4	4	4	4	4	3	-2	0	-1	1	0	0	0	1	1	2	1	1	1	1	1	1	2	0	2	2	2	4	4	4	1	5	4	4	3	4
1	2	2	1	1	1	3	1	8	1	0	5	5	5	4	4	5	4	5	2	0	0	-2	0	0	-1	-2	1	1	1	1	3	1	3	1	3	1	1	2	4	1	4	4	4	1	5	4	2	1	1
1	2	2	1	1	5	4	1	8	1	0	5	5	5	3	4	5	2	5	4	-1	1	-1	0	-1	0	0	1	0	1	0	2	0	1	1	3	2	1	2	3	2	2	2	3	1	5	4	3	4	4
1	2	1	2	2	5	2	2	8	2	0	5	5	5	1	5	5	5	5	4	-2	1	-2	0	0	0	0	0	0	0	0	0	0	0	0	0	0	0	1	1	1	2	1	1	1	5	3	5	2	4
1	2	2	1	2	5	3	2	8	1	0	5	5	4	3	4	5	4	4	5	-2	-1	-2	0	-1	-1	-1	0	0	1	1	0	0	0	0	1	1	2	2	2	2	2	2	2	1	4	4	4	4	4
1	2	2	1	2	4	2	1	8	6	0	5	5	5	4	5	5	4	5	5	-1	0	-1	0	-1	-1	0	0	0	1	1	2	0	0	1	2	1	1	2	2	4	2	2	2	1	5	4	4	3	2
1	2	2	2	1	5	3	3	8	2	0	5	5	5	4	5	5	4	4	4	-2	-1	-2	0	-1	-1	-1	1	0	2	1	1	0	1	1	3	3	1	2	2	2	4	2	4	1	5	4	4	4	4
1	2	3	2	2	4	3	1	8	2	0	5	5	5	2	5	5	4	5	5	-2	-1	-1	0	0	-1	-1	1	0	1	1	1	1	0	1	1	1	1	1	2	1	2	2	2	1	5	4	4	4	4
1	2	2	1	1	4	4	1	8	1	0	5	4	3	4	5	5	2	3	1	2	0	-1	0	-1	-1	-1	3	3	2	3	2	1	3	3	3	2	2	2	4	2	5	4	4	1	5	4	4	5	4
1	2	2	1	2	4	3	1	8	1	0	5	5	4	2	5	5	4	4	4	-2	0	-2	0	-1	-1	-1	1	0	0	1	1	0	99	1	1	0	2	1	1	1	2	4	4	1	5	2	1	1	1
1	2	2	2	2	4	3	3	8	1	0	5	5	5	5	5	5	5	5	5	-2	-2	-2	-1	-1	-1	-2	1	1	2	2	2	1	1	1	1	3	2	2	4	1	5	5	5	4	5	4	4	4	4
1	2	2	1	2	5	3	2	8	1	0	5	5	4	2	4	5	4	4	2	-2	1	-2	0	0	-1	-1	0	1	1	1	1	1	99	1	2	2	1	2	2	1	3	2	3	1	5	4	4	4	4
1	2	1	1	1	3	2	1	4	1	0	5	5	3	4	5	5	4	3	2	0	0	0	0	-1	-1	-2	1	1	1	1	3	1	3	3	3	1	2	2	3	1	4	3	4	1	5	3	3	2	1
1	2	1	2	1	3	2	3	8	1	0	5	5	4	2	5	5	4	4	4	-1	-1	-2	-1	-2	-2	-2	1	0	0	1	3	0	99	1	0	1	0	1	2	1	2	2	2	2	5	4	2	2	2
1	2	2	1	2	4	3	1	8	1	0	4	4	4	5	4	4	4	4	4	0	0	-1	0	0	0	0	0	0	1	1	3	0	1	1	1	1	0	1	2	1	3	2	4	1	5	4	4	4	3
1	2	2	2	2	6	2	1	8	1	0	5	5	2	3	5	5	4	5	5	-2	-1	0	0	0	-1	-1	1	1	3	2	2	1	2	2	3	3	0	1	4	1	5	5	4	2	4	4	4	4	4
1	2	2	2	2	5	2	2	8	1	0	5	5	5	2	5	5	5	5	5	-2	-1	-1	0	0	-1	-1	1	0	1	1	1	1	1	0	1	1	1	1	2	1	4	2	2	1	5	4	4	2	4
1	2	2	1	2	1	2	2	4	3	0	5	4	4	2	4	5	2	4	4	-1	-1	-1	-1	-1	-1	-2	2	1	2	1	3	1	3	3	3	3	1	2	3	1	5	3	5	9	3	4	4	4	4
1	2	2	1	2	3	3	1	8	3	0	5	5	5	4	5	5	4	5	5	-2	0	0	0	-1	-1	0	0	1	2	0	3	0	99	1	2	1	0	1	2	1	2	2	2	1	5	4	4	4	4
1	2	3	2	2	5	4	3	8	1	0	4	5	3	4	4	3	3	4	5	-1	0	0	1	-1	0	-1	1	2	1	1	2	0	1	1	2	2	1	2	4	2	5	3	4	1	5	4	3	4	4
1	2	2	1	2	5	3	1	8	2	0	5	5	4	3	5	4	4	5	5	-2	-2	-2	-1	-1	-1	-1	1	0	2	1	2	0	2	1	2	1	1	1	1	1	2	2	1	1	5	4	4	4	4
1	2	2	1	1	5	4	1	8	1	0	5	5	5	2	5	5	4	4	4	-1	0	-1	0	-1	0	0	1	2	2	1	1	1	0	1	0	1	1	2	2	2	4	3	4	1	5	3	2	3	4
1	1	1	1	1	3	2	1	8	1	0	5	5	2	4	5	5	4	3	5	-2	-1	-2	-2	-2	-2	-2	3	0	1	1	2	1	99	3	2	3	0	1	4	1	2	2	3	2	5	1	5	5	5
1	2	2	1	2	5	1	1	8	3	0	5	4	5	2	5	5	4	5	5	-2	-1	-1	0	-1	0	-1	1	1	2	1	0	1	1	0	1	2	1	2	2	2	2	2	2	1	5	4	3	4	4
1	2	2	2	2	4	3	1	8	1	0	5	5	5	2	5	5	5	5	4	-1	-1	-2	0	0	0	0	1	1	1	1	3	0	2	0	2	0	1	1	2	1	2	1	4	2	5	5	4	4	4
1	2	3	2	2	6	3	1	8	1	0	5	5	5	4	5	5	4	5	5	-2	-1	-2	0	-1	0	-1	2	1	2	1	2	1	0	1	1	2	2	2	4	2	5	4	3	1	4	4	4	4	2
1	2	1	1	2	3	2	1	8	2	0	5	5	5	1	5	5	5	5	5	-2	-1	-2	0	-2	-1	-1	0	0	1	0	2	0	2	1	1	1	2	1	2	2	1	1	2	1	5	4	4	4	3
1	2	2	1	1	4	1	1	8	2	0	5	5	4	3	5	5	5	4	4	-2	-1	-2	0	-1	-1	-2	2	1	2	0	3	0	1	3	2	1	1	2	4	2	4	4	4	1	2	5	4	4	4
1	2	2	1	2	4	2	3	4	1	0	4	4	2	4	4	4	3	3	2	-1	-1	-1	-1	0	-1	-1	0	1	1	1	1	0	0	1	0	1	0	1	2	2	2	2	4	1	5	4	4	4	4
1	2	2	2	2	4	2	1	8	2	0	4	5	4	3	4	5	4	4	5	-2	0	-2	-1	-2	-1	-1	1	1	2	1	1	1	99	2	3	3	2	2	4	1	4	4	5	1	4	5	5	5	5
1	2	3	2	1	4	4	1	8	1	0	5	5	5	4	5	4	5	5	5	-1	-1	-1	-1	-1	-1	-2	2	0	1	1	1	0	1	2	3	1	1	1	2	2	5	4	4	1	5	5	4	4	4
1	2	2	1	2	5	2	1	8	2	0	5	5	5	4	5	5	4	4	4	-1	-1	0	0	0	0	-1	1	0	1	0	1	0	0	1	1	1	0	2	2	2	2	2	2	1	5	5	5	5	5
1	2	2	2	2	4	2	3	8	1	0	4	4	5	3	4	5	4	5	5	-2	-1	-1	-1	-1	-1	-2	0	1	1	1	2	2	2	2	1	0	0	2	2	1	3	2	3	1	5	4	5	5	5
1	2	2	2	2	5	2	1	8	1	0	4	4	4	3	4	3	3	4	4	-2	0	-1	0	0	0	0	1	1	1	1	1	2	1	1	1	1	1	2	2	1	3	2	4	1	5	3	3	3	3
1	2	1	1	1	2	2	1	5	3	0	5	5	4	4	4	4	5	5	2	0	0	0	0	-1	0	0	2	0	2	0	3	0	3	2	3	2	3	4	2	1	1	2	2	1	5	1	1	1	1
1	2	2	1	2	5	1	1	8	4	0	5	5	5	2	3	5	5	5	3	-1	-1	-1	-1	-1	-2	-2	0	0	1	0	1	0	0	1	1	0	0	1	2	1	4	2	2	1	4	4	4	4	4
1	2	2	2	2	5	4	3	8	1	0	4	4	4	4	2	4	4	4	4	-1	-1	0	0	0	0	-1	1	2	0	1	2	2	2	0	1	1	1	2	2	2	2	2	4	1	5	4	4	2	4
1	2	1	2	2	5	3	1	8	1	0	5	5	5	4	5	5	5	5	5	0	0	-1	0	0	0	-1	1	1	1	0	2	0	1	1	2	1	1	1	2	1	2	2	2	1	5	4	4	4	4
1	2	2	1	2	5	1	2	8	1	0	5	5	5	2	5	5	5	5	4	-1	0	0	0	0	0	0	1	0	1	1	1	1	1	1	1	2	1	1	2	1	2	1	4	1	5	4	4	4	4
1	1	2	6	2	5	4	1	#NULL!	1	0	4	5	2	5	2	4	2	2	1	-1	-1	-1	-1	-1	0	99	99	99	1	2	1	1	2	0	2	2	99	2	2	2	2	2	4	2	5	2	2	2	2
1	2	2	1	2	4	3	3	8	2	0	5	5	4	4	5	4	4	4	5	-1	-1	-1	-1	-1	-1	-1	1	1	2	1	1	1	2	1	2	2	0	2	2	1	4	2	2	1	5	2	2	4	1
1	2	3	2	2	5	4	2	8	1	0	5	5	5	2	5	5	4	5	5	-1	-1	-2	1	-1	0	-1	1	1	1	1	2	1	1	2	2	2	2	2	2	2	4	2	4	2	5	4	3	4	4
1	2	2	1	1	5	3	1	8	2	0	5	5	4	2	5	5	4	4	4	0	0	-2	0	0	0	0	2	0	1	0	1	0	1	1	3	2	1	2	2	1	5	4	4	1	5	2	3	2	2
1	2	3	1	2	3	4	1	8	2	0	5	4	4	4	5	#NULL!	#NULL!	#NULL!	4	-1	-1	-1	-1	-2	-1	-2	2	0	1	0	1	0	2	1	2	0	0	2	4	2	4	4	4	6	4	4	4	3	3
1	2	3	1	2	5	3	1	3	2	0	4	4	2	4	4	4	1	2	1	-1	0	0	0	-1	-1	-1	1	3	1	1	1	1	99	0	2	1	1	2	4	2	4	2	4	1	5	4	4	4	4
1	2	3	1	2	3	3	1	8	2	0	5	5	5	4	5	5	4	5	5	-1	0	-1	0	0	0	0	0	0	2	0	2	0	99	1	1	1	1	2	2	1	2	2	2	1	5	3	1	1	2
1	2	3	2	2	3	4	1	8	1	0	5	5	4	4	4	4	4	4	2	-1	0	0	0	-1	-1	-2	1	0	0	1	1	0	1	0	2	0	0	1	2	1	4	2	2	1	5	4	4	4	3
1	2	3	1	1	5	3	1	8	1	0	5	4	2	2	5	5	1	3	2	0	0	-1	0	0	1	-1	0	3	1	2	1	0	1	0	1	1	0	2	2	1	5	4	2	1	5	5	4	4	4
1	1	1	2	1	4	1	1	#NULL!	1	0	4	4	4	4	3	4	2	5	4	-1	-2	-1	0	-2	-1	-2	2	99	2	1	1	0	99	2	0	1	0	2	3	2	2	2	4	8	4	3	2	2	4
1	2	3	2	2	2	2	2	8	3	0	5	5	5	4	5	5	4	4	1	-2	-1	-2	0	-1	0	-2	1	0	1	0	2	0	3	2	3	3	1	4	4	2	3	4	4	9	#NULL!	1	3	3	2
1	2	3	2	2	3	2	2	#NULL!	3	0	#NULL!	#NULL!	#NULL!	#NULL!	#NULL!	#NULL!	#NULL!	#NULL!	#NULL!	#NULL!	#NULL!	#NULL!	#NULL!	#NULL!	#NULL!	#NULL!	#NULL!	#NULL!	#NULL!	#NULL!	#NULL!	#NULL!	#NULL!	#NULL!	#NULL!	#NULL!	#NULL!	#NULL!	#NULL!	#NULL!	#NULL!	#NULL!	#NULL!	#NULL!	#NULL!	#NULL!	#NULL!	#NULL!	#NULL!
1	2	2	2	1	3	1	1	#NULL!	2	0	#NULL!	#NULL!	#NULL!	#NULL!	#NULL!	#NULL!	#NULL!	#NULL!	#NULL!	#NULL!	#NULL!	#NULL!	#NULL!	#NULL!	#NULL!	#NULL!	#NULL!	#NULL!	#NULL!	#NULL!	#NULL!	#NULL!	#NULL!	#NULL!	#NULL!	#NULL!	#NULL!	#NULL!	#NULL!	#NULL!	#NULL!	#NULL!	#NULL!	#NULL!	#NULL!	#NULL!	#NULL!	#NULL!	#NULL!
1	2	1	1	1	4	1	1	8	1	0	5	4	5	4	5	5	4	4	5	-1	0	-1	0	0	0	0	0	0	2	0	1	1	99	0	1	2	0	2	2	1	4	2	4	1	5	4	4	4	4
1	2	2	2	1	4	2	1	8	1	0	5	5	5	2	5	5	5	5	2	-1	0	-1	0	-1	-1	-1	0	0	1	1	2	0	0	1	1	0	1	1	1	1	2	1	2	1	5	4	4	4	4
1	2	2	1	1	5	2	3	#NULL!	3	0	5	5	5	3	4	5	5	5	5	-2	#NULL!	-1	-1	-1	-1	-2	0	0	1	0	1	0	0	0	1	2	1	1	2	1	2	2	2	1	5	4	4	4	4
1	2	2	2	1	4	1	1	#NULL!	1	0	#NULL!	#NULL!	#NULL!	#NULL!	#NULL!	#NULL!	#NULL!	#NULL!	#NULL!	#NULL!	-1	#NULL!	#NULL!	#NULL!	#NULL!	#NULL!	#NULL!	#NULL!	#NULL!	#NULL!	#NULL!	#NULL!	#NULL!	#NULL!	#NULL!	#NULL!	#NULL!	#NULL!	#NULL!	#NULL!	#NULL!	#NULL!	#NULL!	#NULL!	#NULL!	#NULL!	#NULL!	#NULL!	#NULL!
1	2	3	1	2	4	3	2	8	3	0	5	5	5	3	5	4	5	5	4	-1	0	-1	0	0	0	-1	1	0	0	0	1	0	0	1	1	0	0	1	2	2	4	3	1	1	5	4	4	4	4
1	2	2	1	2	3	2	1	8	2	0	4	4	2	3	4	2	4	4	5	-2	#NULL!	-1	0	-2	-1	-1	1	0	2	1	2	0	1	1	2	0	1	2	3	2	4	4	2	1	4	4	4	4	4
1	2	2	2	1	4	3	1	8	2	0	5	5	5	1	5	4	4	5	4	-2	0	-2	0	0	-1	-1	0	0	1	1	1	1	99	1	0	1	1	1	2	1	4	2	2	1	5	4	5	4	4
1	2	2	2	2	4	3	2	8	2	0	5	5	4	2	4	5	4	5	5	-1	0	-1	0	0	-1	-1	1	1	2	0	1	1	1	0	2	0	0	1	2	1	2	2	2	1	4	4	4	4	4
1	2	2	2	2	4	3	1	8	2	0	5	5	5	2	5	5	5	5	4	-2	-1	-2	-1	-2	-1	-1	0	0	1	0	1	0	1	1	1	1	1	2	2	2	2	2	4	2	5	3	2	4	2
1	2	2	1	2	5	4	2	8	1	0	5	5	5	3	5	5	2	5	2	-2	0	-1	0	-2	-1	0	1	1	1	2	2	1	0	0	0	1	0	1	1	1	1	2	4	1	5	4	4	4	4
1	2	3	1	2	2	#NULL!	#NULL!	8	6	0	5	5	5	1	5	5	2	5	5	-2	0	-2	0	0	0	0	1	0	0	1	3	1	99	3	1	3	1	2	2	2	5	5	4	1	5	5	5	4	3
1	2	3	2	2	5	3	1	4	1	0	4	5	4	3	5	4	4	4	4	0	0	-1	0	1	-1	-1	1	0	2	1	0	1	3	1	2	2	0	2	2	2	4	4	3	1	4	4	4	4	3
1	2	2	2	2	4	3	1	8	1	0	4	4	5	3	4	4	3	5	5	-1	-1	-1	-1	-2	-1	-1	1	0	1	1	1	1	1	1	2	1	1	1	1	1	1	1	1	1	5	5	5	5	5
1	2	2	1	2	5	4	3	8	1	0	5	5	4	3	5	4	4	4	2	0	0	-1	0	0	0	-1	0	0	1	1	0	1	99	0	1	2	0	4	2	1	1	4	4	1	4	4	5	4	4
1	1	1	4	1	3	1	1	4	1	0	4	3	1	1	2	5	2	4	2	-2	-2	-1	-1	-2	-2	-2	2	0	1	1	3	1	3	1	1	2	0	2	2	2	4	4	4	2	5	5	5	4	5
1	2	2	2	2	3	2	1	#NULL!	2	0	1	5	2	4	1	4	3	2	5	-1	-1	-1	0	0	-1	-2	1	99	2	3	3	3	3	2	2	1	1	1	2	1	4	3	4	1	5	4	4	4	2
1	2	2	1	2	3	3	1	8	1	0	5	4	5	2	4	5	4	4	4	-1	-1	-1	-1	-1	-1	-2	1	1	2	2	2	2	2	2	2	2	1	2	2	2	4	2	4	1	4	4	4	4	4
1	2	1	1	1	4	1	1	8	1	0	5	5	5	1	5	5	5	5	4	0	0	-2	0	-1	-2	-1	0	0	1	1	1	1	99	1	0	0	1	1	1	1	1	2	3	1	5	4	5	4	4
1	2	2	1	2	4	3	1	8	3	0	5	5	5	3	5	5	5	5	4	-2	0	-2	-1	-1	-2	-2	0	0	2	1	1	0	1	1	1	0	1	1	2	1	1	2	4	1	5	4	5	4	4
1	2	2	2	2	3	1	1	8	2	0	5	4	5	2	5	5	5	5	2	-1	-1	-2	-1	-2	-1	-2	2	0	2	1	3	0	1	3	3	1	2	4	4	2	5	5	4	9	1	5	4	4	3
1	2	3	1	2	6	2	1	8	1	0	5	5	4	4	5	5	5	4	5	-2	0	-2	0	0	-1	-1	1	1	1	1	0	1	1	1	2	1	1	1	2	1	2	2	3	1	5	4	4	4	4
1	2	3	1	2	4	4	3	8	1	0	5	4	5	4	5	5	4	5	1	-1	-1	-1	-1	-1	-1	-2	2	0	2	2	1	0	0	2	3	3	1	4	4	2	5	5	5	6	4	4	4	2	4
1	2	1	2	1	4	2	3	8	2	0	5	4	4	3	5	5	4	4	4	0	0	-1	0	-2	-1	0	1	0	1	2	2	1	#NULL!	0	1	2	1	2	2	2	2	2	2	1	5	4	4	4	4
1	2	2	1	1	3	2	1	#NULL!	1	0	4	5	4	4	4	4	4	3	4	-1	-2	-1	0	-2	-1	0	0	99	1	1	2	1	0	1	2	0	1	2	3	2	4	4	5	1	5	2	2	2	2
1	2	3	2	1	3	3	1	8	3	0	5	5	5	3	3	5	4	4	1	0	0	0	1	-1	0	-2	0	1	2	1	3	0	1	2	3	1	1	2	4	2	4	2	2	1	5	4	5	5	5
1	2	3	1	2	5	4	1	8	3	0	5	5	5	2	5	5	4	5	5	-1	0	0	1	1	-1	0	1	1	3	1	2	0	2	1	2	3	1	4	2	2	4	2	1	1	5	4	5	4	4
1	2	3	1	2	5	2	2	8	3	0	5	5	5	1	5	5	1	5	5	-2	0	-1	0	1	-1	-2	1	0	1	0	1	0	2	2	1	3	1	2	4	2	5	4	4	1	5	3	3	3	3
1	2	2	2	2	5	4	1	8	1	0	5	5	5	2	5	5	5	5	5	-2	-1	-2	0	-1	-1	-1	1	0	0	1	1	0	0	1	1	0	1	1	2	1	1	1	1	1	4	5	5	5	5
1	2	2	2	2	6	3	3	8	2	0	5	5	4	2	5	5	4	4	5	-2	1	-1	0	-1	-1	0	0	0	2	1	1	0	99	1	2	0	0	2	2	1	1	3	2	6	5	4	4	3	2
1	2	2	2	2	6	3	1	8	1	0	5	5	5	2	5	5	4	5	4	0	0	0	0	-1	0	0	1	1	2	1	0	0	99	1	1	0	1	1	3	2	3	2	2	1	5	4	4	4	4
1	2	2	1	2	5	1	1	8	2	0	5	5	5	2	5	5	4	5	3	-2	-1	-2	0	-1	-1	-1	0	1	1	1	1	0	0	2	3	3	1	2	4	2	4	4	2	1	5	4	4	4	4
1	2	2	1	2	5	3	3	8	3	0	4	5	5	1	5	5	4	5	#NULL!	-1	-1	-1	-1	-1	-1	-2	2	0	2	1	1	0	0	1	2	3	1	2	2	2	2	4	2	1	5	1	1	2	2
1	2	2	2	1	5	2	1	8	1	0	4	5	2	2	4	5	2	4	1	0	0	0	1	-1	0	-1	0	0	2	1	2	0	3	2	0	2	1	2	2	1	2	4	4	1	5	4	4	4	3
1	2	2	1	2	4	4	1	8	1	0	5	5	5	4	5	5	5	5	5	0	1	-1	0	0	0	-1	0	0	1	1	1	0	99	1	1	0	0	1	2	1	2	1	2	1	5	4	5	4	4
1	2	1	2	1	2	2	2	8	1	0	5	5	5	4	5	5	4	2	4	-1	-1	-1	-1	-1	-1	-1	2	1	1	1	2	0	0	1	3	1	99	1	3	1	4	3	4	2	5	3	2	1	4
1	2	3	2	2	4	1	1	8	1	0	5	5	5	3	5	5	5	5	4	-2	-1	-1	-1	-1	-1	-1	1	0	1	1	1	1	1	1	2	1	1	1	3	1	3	2	3	1	5	4	4	4	4
1	2	2	2	1	4	2	1	8	2	0	5	5	5	3	5	5	4	5	4	-1	-1	-2	-1	-1	-1	-2	1	0	1	0	2	0	2	2	2	1	0	2	2	2	4	2	2	1	5	4	4	3	3
1	2	2	2	1	5	4	1	8	1	0	5	5	5	4	5	5	4	5	2	0	0	-1	1	-1	0	0	1	0	0	1	1	1	99	0	3	0	1	1	2	1	2	2	4	1	5	5	5	5	5
1	2	2	2	2	4	1	1	8	1	0	5	5	2	2	5	5	2	5	3	-2	-2	-2	-1	-1	-2	-1	1	1	1	1	2	0	0	1	1	2	0	1	1	1	2	2	1	1	5	5	5	4	4
1	2	2	1	2	4	3	1	8	2	0	5	1	5	1	5	5	5	5	5	-2	-1	-1	-1	-2	-2	-1	1	0	2	0	1	0	99	1	2	0	1	2	2	2	4	3	4	1	5	5	5	4	4
1	2	2	1	1	4	4	1	8	1	0	5	5	5	4	4	5	2	4	4	-1	0	-1	0	-1	0	-1	1	2	2	2	3	2	2	2	1	1	1	1	2	1	4	2	4	1	5	5	4	4	4
1	2	2	2	2	4	3	3	8	1	0	5	5	5	2	5	5	5	5	5	-2	-1	0	0	0	0	-1	0	0	0	0	1	0	1	0	0	0	2	1	2	1	2	2	4	1	5	4	4	4	4
1	2	1	2	2	4	2	1	8	1	0	4	5	5	2	3	5	4	4	3	-2	-1	-1	-1	-1	-2	-1	1	1	1	1	1	0	1	1	1	1	0	2	2	2	3	2	3	1	5	3	2	1	3
1	2	2	1	2	5	2	3	8	1	0	5	4	5	3	5	5	4	5	2	0	0	-1	0	0	-1	-2	0	1	1	1	1	1	1	1	3	1	1	2	2	1	3	2	2	1	5	4	4	2	3
1	2	2	1	2	6	4	3	8	2	0	5	5	5	5	4	4	4	4	5	0	0	0	1	0	0	-1	1	1	2	0	1	0	3	2	2	1	1	2	3	3	3	2	4	1	5	4	4	4	4
1	2	3	1	2	5	3	3	8	1	0	5	5	5	2	5	5	5	5	5	-2	-1	-1	-1	-1	-1	-1	0	0	1	0	0	0	0	0	0	0	0	1	2	1	4	2	2	6	5	4	4	4	4
1	2	2	1	2	5	4	1	#NULL!	2	0	5	4	3	2	5	4	4	4	#NULL!	#NULL!	#NULL!	#NULL!	#NULL!	#NULL!	#NULL!	#NULL!	#NULL!	#NULL!	#NULL!	#NULL!	#NULL!	#NULL!	#NULL!	#NULL!	#NULL!	#NULL!	#NULL!	#NULL!	#NULL!	#NULL!	#NULL!	#NULL!	#NULL!	#NULL!	#NULL!	#NULL!	#NULL!	#NULL!	#NULL!
1	2	2	1	1	5	3	2	8	2	0	5	5	4	4	5	4	4	4	2	-1	0	-1	0	0	0	-1	0	0	1	1	1	1	1	1	1	0	0	2	2	1	2	2	2	1	5	5	4	4	5
1	2	2	1	2	5	2	2	8	1	0	5	5	5	2	5	5	5	5	4	-1	-1	-2	-1	-1	-1	-1	1	0	1	1	1	2	99	2	2	2	2	2	3	2	5	5	4	1	5	4	4	4	4
1	2	2	1	2	4	4	1	8	1	0	5	5	5	2	5	5	2	4	2	-1	-1	-2	-1	-1	-1	-1	0	1	3	2	2	1	2	0	2	1	0	2	5	2	5	3	3	1	5	4	4	3	2
1	2	2	1	2	5	3	1	8	1	0	5	5	4	3	5	5	4	4	4	-1	0	-1	0	-1	-1	-2	1	1	2	1	2	1	3	1	3	2	1	2	4	1	2	2	4	1	5	2	2	2	3
1	2	2	2	1	3	4	1	#NULL!	1	0	5	5	5	3	4	5	2	5	4	-2	0	-1	0	-1	0	0	2	1	2	2	3	1	2	2	3	1	2	2	4	2	4	4	4	1	5	4	4	4	4
1	2	2	1	2	4	3	2	8	1	0	5	5	4	3	5	5	4	5	3	0	#NULL!	-1	0	-1	-1	-2	0	0	1	0	2	1	2	0	1	1	1	2	2	2	4	1	4	1	5	4	4	4	4
1	2	2	1	2	5	3	1	#NULL!	1	0	5	5	2	4	4	5	4	2	#NULL!	#NULL!	#NULL!	#NULL!	#NULL!	#NULL!	#NULL!	#NULL!	#NULL!	#NULL!	#NULL!	#NULL!	#NULL!	#NULL!	#NULL!	#NULL!	#NULL!	#NULL!	#NULL!	#NULL!	#NULL!	#NULL!	#NULL!	#NULL!	#NULL!	#NULL!	#NULL!	#NULL!	#NULL!	#NULL!	#NULL!
1	2	1	2	1	4	3	2	8	1	0	5	4	5	2	5	5	4	5	3	-2	0	-1	-1	-1	0	0	1	0	2	2	2	0	2	3	3	3	1	1	4	2	4	4	5	1	5	3	2	2	1
1	2	3	1	2	6	3	3	5	3	0	5	5	5	2	5	5	5	5	5	0	-1	-1	0	-1	0	-1	1	0	2	1	2	0	1	1	1	99	0	1	2	1	2	1	1	1	5	5	5	5	5
1	2	2	1	2	4	4	1	8	1	0	5	3	5	4	5	4	4	5	4	-1	0	-1	0	0	-1	-1	0	0	0	0	2	0	1	1	1	0	1	1	3	2	4	4	1	3	5	4	4	4	4
1	2	2	1	1	4	3	1	8	1	0	4	5	5	4	4	4	3	4	3	-2	0	0	0	-2	0	-1	0	1	1	0	0	0	99	1	2	0	0	2	2	2	4	4	1	1	5	4	3	2	4
1	2	2	1	2	6	4	1	8	1	0	5	4	5	1	5	5	5	5	4	-1	-1	-1	-1	-1	-1	-1	0	0	0	0	0	0	1	0	0	0	0	2	1	2	1	2	4	1	5	4	3	4	3
1	2	2	2	2	6	4	1	#NULL!	2	0	4	3	1	4	2	4	1	2	5	-1	0	-1	0	1	-1	-1	1	99	1	0	0	0	2	1	1	1	1	1	2	2	4	2	1	1	5	4	4	4	4
1	2	2	1	2	2	2	1	8	2	0	5	4	5	2	4	5	5	5	5	1	1	0	1	0	-1	-2	2	1	3	1	2	0	2	3	2	3	1	5	5	4	5	5	5	2	5	3	4	5	4
1	2	2	2	2	5	4	1	8	1	0	5	5	4	3	5	3	4	4	4	-1	-1	-1	0	-1	0	0	0	1	1	1	2	0	3	2	2	2	1	1	2	1	4	3	3	1	5	5	4	4	5
1	2	3	1	2	5	3	1	8	1	0	5	5	5	2	5	5	5	5	5	0	0	0	0	0	0	-1	0	0	1	0	1	1	0	1	2	0	1	1	2	1	2	2	2	1	5	4	4	4	4
1	2	3	1	1	5	4	1	8	2	0	5	5	5	3	5	5	4	5	5	-2	0	-1	0	0	0	-1	0	0	1	1	1	0	0	1	1	1	0	2	2	2	2	2	2	1	5	4	4	4	4
1	2	2	1	2	3	1	3	4	1	0	5	4	5	2	4	5	2	4	2	0	-1	-1	1	-1	0	-1	1	1	1	1	2	0	0	1	1	1	1	2	2	2	2	2	2	1	5	5	5	4	5
1	2	3	1	2	5	4	3	8	3	0	5	5	5	2	5	5	4	5	5	-2	0	-1	0	0	-1	-1	1	0	1	1	1	0	1	0	2	1	0	1	2	1	2	2	1	1	5	4	4	4	4
1	2	2	1	2	4	3	2	8	1	0	5	4	4	3	5	3	4	4	5	-2	-1	-1	-1	0	-1	0	1	0	2	2	2	2	1	0	0	0	0	1	2	1	2	2	1	1	5	4	4	4	4
1	2	2	1	1	5	3	3	8	1	0	5	5	5	2	4	4	4	5	5	-1	0	0	0	0	0	0	1	0	1	1	2	0	3	0	1	1	0	1	4	1	2	2	4	1	5	4	5	5	5
1	2	3	1	1	4	4	1	8	1	0	5	5	5	2	5	5	4	5	4	-2	1	0	0	-1	-1	-1	0	0	1	1	1	0	1	1	1	1	1	2	2	2	2	2	4	1	5	5	5	5	5
1	2	1	2	1	4	2	1	8	2	0	5	5	#NULL!	2	5	5	2	5	5	-2	-1	-2	0	-2	-1	-2	2	1	3	3	2	2	2	2	3	3	2	3	4	2	3	3	4	9	2	4	2	2	2
1	2	3	1	2	2	3	2	8	3	0	5	4	5	2	4	5	4	5	5	-1	-2	-2	-1	-2	-1	-2	1	0	1	1	2	2	0	1	3	3	2	2	4	2	2	4	4	6	4	4	2	2	4
1	2	2	1	2	4	4	2	1	1	0	4	4	1	5	2	3	2	3	1	-1	0	0	0	-1	0	-2	1	3	1	2	1	3	0	1	1	1	2	2	2	2	4	4	2	1	4	2	1	1	1
1	2	2	1	2	5	3	1	8	1	0	5	4	4	2	5	5	4	4	5	-1	0	-2	0	0	-1	-1	1	1	2	3	0	1	1	1	2	2	0	2	4	1	4	4	5	1	5	2	2	2	1
1	2	1	2	1	4	1	3	#NULL!	4	0	5	5	4	4	3	4	3	4	5	1	0	0	0	1	0	0	0	99	1	0	2	0	99	1	1	3	0	2	2	2	2	2	2	1	4	4	2	2	2
1	2	1	2	1	3	2	1	3	1	0	4	4	2	5	3	3	2	2	1	-1	-1	-1	-1	-1	-1	-2	1	99	1	0	1	0	1	1	0	0	0	2	3	2	2	3	2	2	4	4	3	3	4
1	2	2	2	2	4	3	1	8	1	0	5	5	4	3	4	5	2	5	2	-2	0	0	-1	-1	-1	0	1	1	0	1	1	0	99	2	1	99	0	2	4	2	1	2	2	1	5	2	3	2	2
1	2	2	1	2	4	2	2	5	2	0	5	5	5	4	5	5	4	4	5	0	0	0	1	1	-1	0	1	1	1	0	2	0	1	0	1	2	2	1	2	1	2	1	1	1	5	5	4	5	5
1	2	2	1	2	4	4	1	8	1	0	5	5	2	2	4	5	2	5	4	-1	0	0	-1	-1	-1	-1	2	2	3	2	2	3	3	2	3	2	1	2	5	2	5	4	5	6	5	4	4	2	3
1	2	1	1	1	5	2	1	8	3	0	5	5	4	2	5	5	4	5	2	-2	1	-1	0	-1	0	-1	1	0	1	0	1	0	99	2	2	2	0	2	4	1	4	2	2	1	5	4	4	4	4
1	2	3	1	2	5	3	1	8	2	0	4	4	4	2	5	4	4	5	1	-2	-1	-1	-1	-1	-1	-1	1	1	2	1	1	1	99	1	2	2	1	3	3	2	2	2	4	1	4	4	4	4	3
1	2	3	2	2	4	2	3	8	4	0	5	5	5	2	5	5	5	5	4	-2	-1	-1	-1	-1	-1	-2	3	0	1	1	2	1	0	1	2	1	1	2	2	2	2	2	2	1	5	4	4	4	4
1	2	1	2	1	3	1	1	8	1	0	5	4	4	2	5	5	4	5	4	-2	-1	-1	0	-1	-1	-2	1	0	2	0	3	0	99	1	0	1	1	1	2	2	2	2	2	1	5	4	4	4	4
1	2	2	1	2	5	3	1	8	3	0	5	5	5	2	5	5	4	5	4	-2	0	-2	0	0	0	0	1	1	3	2	2	1	99	1	1	2	0	2	2	1	2	4	2	1	5	4	4	4	4
1	2	2	1	2	5	4	1	8	1	0	5	5	5	2	5	5	4	5	4	0	1	-1	1	0	-1	-1	0	0	1	1	1	1	1	1	1	0	0	1	2	1	4	2	2	1	5	4	4	4	4
1	2	2	1	2	4	1	1	8	1	0	5	5	5	3	5	5	5	5	5	-2	1	0	0	-1	0	0	1	1	1	1	2	1	99	2	2	1	0	1	2	1	2	2	4	1	5	5	4	5	4
1	2	1	2	1	4	1	1	8	1	0	5	5	5	1	5	5	4	5	5	0	1	-1	0	0	-1	0	1	0	1	0	2	0	99	1	1	2	0	1	2	1	4	3	2	1	5	4	2	4	2
1	2	2	2	2	3	3	1	8	1	0	5	5	5	2	5	5	5	5	4	-2	-1	-1	0	-1	-1	-1	1	0	1	1	3	1	3	2	3	1	1	1	2	1	2	2	2	1	5	4	4	4	4
1	2	1	1	1	3	1	2	8	1	0	4	5	5	2	4	5	5	5	2	-2	1	0	0	0	-1	-1	0	1	1	1	1	1	0	1	1	2	1	1	2	2	2	2	4	1	5	2	3	4	4
1	2	3	1	2	5	4	1	8	1	0	5	5	4	4	5	5	4	4	3	-1	-1	-1	-1	0	-1	-1	0	0	1	1	1	1	0	2	3	1	1	5	2	1	4	2	2	1	5	3	3	3	3
1	2	1	1	1	3	2	2	#NULL!	2	0	4	5	3	3	4	2	2	3	5	0	0	-1	0	0	-1	-1	1	99	1	0	3	0	3	2	2	1	1	2	4	2	3	4	4	1	4	3	3	4	4
1	2	2	1	2	3	2	2	8	2	0	5	4	4	2	4	5	2	5	4	-2	0	-1	0	0	0	0	1	2	2	1	2	1	1	1	2	1	1	2	2	2	4	4	4	1	5	4	2	2	2
1	2	2	2	2	4	3	1	8	1	0	5	5	5	4	5	5	5	5	5	-1	0	-1	0	0	0	0	0	0	0	1	2	0	2	1	1	1	2	1	2	1	2	2	4	1	5	4	4	4	4
1	2	2	1	1	6	3	1	8	1	0	5	5	5	2	5	5	4	5	2	-2	0	-1	0	-1	-1	-2	0	0	0	0	1	0	1	0	0	0	0	1	2	1	2	2	4	1	5	4	4	4	3
1	2	2	1	2	2	3	1	8	2	0	5	5	5	3	5	5	5	5	5	-2	-2	-2	-1	-1	-1	-1	2	1	2	2	3	1	3	2	3	3	2	2	4	1	4	5	5	2	5	4	4	4	4
1	2	3	2	2	3	4	1	8	2	0	5	5	5	4	4	4	4	5	1	0	0	-1	0	0	-1	-2	1	1	1	1	3	0	99	2	3	1	3	2	2	1	4	3	4	1	5	4	3	2	4
1	1	1	6	1	2	2	1	8	1	0	5	5	5	3	5	4	4	5	5	99	99	99	99	99	99	99	99	1	1	1	2	1	99	1	0	1	99	1	1	1	4	2	2	2	5	4	3	4	4
1	2	2	1	2	4	3	3	8	2	0	5	5	5	2	5	5	4	5	5	-2	-2	-2	-1	-2	-2	-2	0	0	1	1	2	0	0	2	2	1	2	1	2	1	2	2	3	1	4	4	4	4	4
1	2	2	1	2	4	3	3	8	2	0	4	5	5	3	5	5	4	5	4	-2	-1	-1	0	-1	-1	-1	1	0	1	1	1	1	2	1	2	1	1	2	2	2	2	2	4	1	4	4	4	3	4
1	2	3	2	2	5	2	2	8	1	0	4	3	4	4	4	5	2	4	2	0	0	-1	0	0	0	-1	0	1	0	1	1	0	1	0	1	1	0	1	2	1	2	3	2	1	4	5	5	5	5
1	2	2	2	2	3	2	2	8	2	0	5	5	4	4	5	5	4	4	5	0	0	-1	0	-1	-1	0	1	0	2	2	2	2	1	2	3	0	2	2	2	1	2	2	2	1	5	4	4	4	4
1	2	1	2	1	4	3	1	8	1	0	5	5	5	4	5	4	4	5	5	-2	-1	-1	-1	0	-1	-1	1	1	0	0	2	0	2	0	0	0	2	5	1	5	2	1	1	1	5	4	4	4	4
1	2	2	2	2	3	3	1	3	1	0	5	5	2	3	4	4	2	2	4	-1	0	0	0	-1	-1	0	1	99	1	1	3	0	2	1	1	2	0	2	2	2	3	2	5	2	5	4	4	4	3
1	2	2	2	2	6	4	1	8	1	0	5	5	5	2	4	5	4	5	5	-1	-1	-1	0	0	-1	-2	0	1	1	1	2	1	1	1	2	1	0	1	1	2	3	2	1	1	4	5	5	4	5
1	2	1	2	1	4	1	1	8	1	0	5	5	4	3	5	5	5	4	4	-1	0	-1	0	-1	0	-1	0	0	1	0	1	0	0	1	0	1	0	2	3	1	4	3	2	1	5	4	4	4	4
1	1	2	2	1	3	1	1	3	1	0	4	2	2	4	4	4	1	2	5	-2	-2	-2	-2	-2	-2	-2	2	1	2	2	2	1	99	1	1	2	3	3	4	2	4	5	4	2	5	3	3	3	3
1	2	3	2	1	6	4	1	8	1	0	4	5	5	4	4	5	2	5	3	-2	0	-1	0	-1	-1	-1	1	0	1	1	2	2	3	1	2	1	1	1	4	1	4	1	3	1	5	4	4	4	3
1	2	1	1	1	4	2	1	8	2	0	5	5	5	1	5	5	2	5	5	0	0	0	0	-1	-1	0	1	0	2	2	3	1	0	1	2	3	0	2	1	1	3	1	4	1	5	4	4	4	4
1	2	2	1	2	5	4	1	8	2	0	5	4	4	4	4	4	2	4	4	-1	0	0	0	-1	-1	0	1	1	1	1	0	1	99	1	3	0	0	2	2	2	4	5	4	1	5	4	3	4	4
1	2	2	1	2	6	3	1	8	1	0	5	5	5	4	5	5	5	5	4	-2	-1	-1	0	-1	-1	-2	1	0	0	0	1	0	0	0	1	1	0	1	2	1	1	1	1	1	5	4	5	4	4
1	2	2	2	2	5	3	1	8	1	0	5	5	5	3	4	4	3	5	2	0	0	-1	1	0	0	0	0	1	2	2	1	1	2	1	2	1	0	2	2	2	4	4	2	1	4	4	4	4	4
1	2	2	2	2	3	3	1	8	1	0	5	5	5	4	5	5	5	5	5	-2	-2	-2	-2	-2	-2	-2	3	0	1	1	3	0	1	2	2	1	2	2	4	1	2	2	3	6	4	4	3	4	4
1	2	2	1	2	5	4	1	8	2	0	5	5	5	2	5	5	5	5	4	-2	-1	0	0	0	0	0	1	0	0	0	1	0	2	1	1	1	0	1	2	1	2	2	2	1	5	4	4	4	4
1	2	3	2	2	4	4	1	8	1	0	5	5	5	4	5	4	5	5	1	-1	-1	-1	0	-1	-1	-1	1	1	3	1	3	1	2	1	3	3	1	2	5	1	5	5	5	1	4	2	2	2	2
1	2	2	1	2	4	2	1	8	2	0	5	5	5	2	5	5	5	5	5	-1	-2	-2	-1	-2	-1	-1	2	0	1	1	2	1	0	1	0	2	1	1	1	1	2	1	1	1	4	3	3	3	3
1	2	1	2	2	4	2	1	8	1	0	5	5	5	3	5	5	5	5	5	0	0	-1	0	0	0	0	2	0	2	2	3	1	99	1	2	1	3	1	2	1	2	1	5	1	5	4	4	3	3
1	2	2	1	2	2	2	3	8	2	0	5	5	5	4	5	5	4	5	1	0	0	-1	-1	0	0	-1	1	1	1	1	3	0	3	3	3	0	0	1	3	1	3	2	4	1	5	2	4	3	2
1	2	3	1	2	4	4	1	8	2	0	4	5	5	1	5	5	4	5	4	-2	0	-1	0	0	-1	0	1	0	1	0	1	0	0	1	1	1	0	1	1	1	1	2	2	1	5	4	2	2	2
1	1	1	6	1	6	2	1	#NULL!	1	0	4	4	2	3	2	1	4	2	4	99	99	99	99	99	99	99	99	99	0	1	1	1	2	1	2	0	99	2	4	2	4	4	2	2	5	#NULL!	#NULL!	#NULL!	#NULL!
1	2	2	2	2	4	1	2	#NULL!	3	0	5	5	5	2	5	5	4	5	5	#NULL!	#NULL!	#NULL!	#NULL!	#NULL!	#NULL!	#NULL!	#NULL!	#NULL!	#NULL!	#NULL!	#NULL!	#NULL!	#NULL!	#NULL!	#NULL!	#NULL!	#NULL!	#NULL!	#NULL!	#NULL!	#NULL!	#NULL!	#NULL!	#NULL!	#NULL!	#NULL!	#NULL!	#NULL!	#NULL!
1	2	2	1	2	2	3	1	#NULL!	2	0	4	1	5	1	5	5	2	4	4	-2	#NULL!	-1	0	0	-1	0	2	0	1	1	2	1	1	1	2	1	1	2	1	2	4	2	2	2	5	#NULL!	#NULL!	#NULL!	#NULL!
1	2	2	2	1	5	2	1	4	1	0	4	2	4	4	3	4	2	4	2	-1	0	0	1	0	-1	-1	1	2	1	1	1	2	2	1	2	1	2	2	3	2	4	3	4	1	4	4	3	4	3
1	2	2	1	2	5	3	2	#NULL!	1	0	5	5	5	4	5	4	4	4	3	-2	-1	0	-1	-1	-1	-1	1	0	2	1	2	1	2	1	2	3	1	2	2	2	4	2	4	2	5	4	4	4	4
1	2	2	1	2	3	3	1	8	2	0	4	4	3	5	5	4	2	3	4	-2	0	-1	-1	-2	0	0	0	2	2	0	2	1	3	2	3	3	1	2	4	1	4	3	4	1	5	5	4	4	4
1	2	1	2	1	4	2	1	8	2	0	5	5	4	4	5	5	4	5	5	-1	-1	-2	0	-1	0	0	1	1	1	0	2	1	99	1	1	0	0	2	2	1	2	2	2	1	5	5	5	5	5
1	2	2	1	2	4	3	2	8	1	0	5	5	4	2	5	5	4	4	4	-2	-1	-1	0	-2	-1	-1	1	1	2	1	3	1	99	1	2	2	2	2	2	1	2	2	4	1	5	4	4	4	3
1	2	3	2	2	4	3	1	8	1	0	5	5	5	4	4	5	4	4	2	-1	-1	0	0	0	-1	0	0	0	0	1	1	1	99	1	1	0	1	1	2	1	2	4	2	1	5	4	4	4	4
1	2	2	1	2	5	4	1	8	1	0	5	5	5	2	5	5	4	5	4	-1	0	-1	0	0	0	-1	1	1	1	0	1	0	99	1	1	2	0	4	3	2	3	3	5	1	5	3	4	2	2
1	2	2	2	1	3	3	1	8	1	0	5	5	5	1	5	5	4	5	3	-2	1	-2	0	0	0	-1	0	0	1	1	2	0	1	1	2	0	0	3	3	2	4	3	3	1	5	4	4	3	3
1	2	2	2	2	4	3	1	8	1	0	5	5	5	2	4	5	4	5	4	-2	1	0	1	0	0	0	1	1	1	1	1	1	2	0	1	2	1	2	1	2	4	2	4	1	5	4	5	4	5
1	2	2	2	1	3	2	3	#NULL!	2	0	3	4	2	4	1	2	2	2	4	0	0	0	0	-1	0	-1	3	99	1	1	1	99	99	2	1	1	2	2	3	1	4	3	4	9	2	4	4	4	4
1	2	1	1	2	4	2	2	8	3	0	5	5	5	1	5	5	3	5	5	-1	-1	-1	0	0	0	-1	0	1	2	2	2	1	1	2	2	2	1	2	2	1	2	2	2	6	5	4	4	4	3
1	1	2	6	1	4	2	1	8	2	0	5	5	5	3	4	5	5	5	5	-2	-2	-2	-2	-2	-2	-2	99	1	1	1	1	1	1	1	2	3	99	2	4	2	4	2	4	9	1	5	4	4	4
1	2	2	2	2	5	3	3	8	1	0	5	5	5	4	4	5	4	5	3	-1	0	0	0	-2	0	-1	1	1	1	1	2	0	0	1	3	1	1	2	2	2	2	2	4	1	5	5	5	4	4
1	2	1	2	1	6	1	1	8	1	0	5	5	5	4	5	5	5	5	5	-2	0	-1	0	0	-1	-1	0	0	1	0	1	0	99	0	3	0	2	1	2	1	1	1	1	1	5	4	2	4	4
1	2	2	2	2	4	2	3	8	1	0	5	5	4	2	5	5	4	4	4	-1	-1	-1	0	-2	0	-1	0	0	0	1	1	0	1	0	1	1	0	2	3	2	4	4	2	1	4	4	4	5	4
1	2	2	1	2	3	4	1	8	1	0	5	5	5	2	5	5	4	4	5	-2	-2	-1	-1	-2	-1	-1	2	0	1	0	2	0	99	1	1	0	1	1	2	1	2	2	2	1	4	4	4	4	3
1	1	1	6	1	4	2	3	8	1	0	5	2	5	3	4	5	5	5	4	-2	-2	-2	-1	-2	-2	-2	99	1	1	1	2	1	3	2	2	3	99	1	2	1	4	2	4	9	5	4	4	5	4
1	2	2	1	2	4	3	1	8	1	0	5	5	3	1	5	5	5	4	2	-1	-1	0	0	-1	0	0	0	0	1	1	0	0	99	0	2	0	0	1	2	1	4	4	4	1	5	5	4	4	4
1	2	3	1	1	5	2	1	8	2	0	5	5	5	2	4	5	4	5	5	-2	-1	-1	-1	-2	0	-2	3	1	2	1	1	0	99	3	3	3	2	2	4	1	5	4	4	6	5	4	2	1	2
1	2	2	1	2	4	4	2	8	3	0	5	5	5	4	5	5	2	5	2	-2	-1	-1	0	-1	-1	-1	1	0	1	1	1	0	2	1	3	1	1	2	2	1	4	2	2	1	5	4	4	3	3
1	2	2	2	2	4	2	1	8	1	0	4	5	4	4	3	5	4	4	4	99	99	99	99	99	99	99	0	1	2	1	1	1	2	1	3	3	1	2	2	2	4	2	2	1	5	4	4	4	4
1	2	2	1	2	5	4	1	8	1	0	5	5	5	4	5	5	4	5	4	0	0	-1	0	0	-1	0	1	1	1	1	1	1	1	1	0	0	1	1	2	1	2	2	4	1	5	4	4	4	4
1	2	1	2	1	3	1	3	8	1	0	4	5	4	2	4	5	3	4	4	-1	0	-1	0	0	-1	0	1	1	2	1	2	1	1	1	1	2	1	2	4	2	4	3	4	1	5	3	3	4	4
1	2	2	2	2	6	1	1	8	1	0	5	5	5	4	5	5	4	5	4	-2	-1	-1	0	-2	0	-1	1	1	1	1	0	0	1	0	0	0	0	2	2	1	2	2	4	4	5	4	4	4	4
1	2	2	1	2	6	3	3	8	2	0	5	5	4	3	5	5	4	4	5	-2	-1	0	0	-1	0	-1	0	0	0	0	0	0	1	0	1	0	0	1	1	1	2	1	2	1	5	4	4	2	2
1	2	2	1	2	6	4	1	8	1	0	5	2	5	2	5	5	2	4	2	-2	0	-1	-1	-1	-1	-2	1	1	1	2	1	1	3	0	2	1	1	2	2	1	2	2	4	1	5	4	2	2	1
1	1	1	2	1	3	1	1	8	2	0	5	4	5	3	5	5	5	5	4	-2	-2	-2	0	0	-2	-2	3	0	1	0	1	0	0	0	1	1	3	1	1	1	1	1	1	6	5	3	2	2	2
1	2	2	1	2	5	4	1	8	1	0	5	5	5	4	5	5	5	5	4	-2	0	0	0	0	-1	0	1	0	1	1	0	0	0	0	2	2	1	2	3	2	2	2	4	1	5	4	4	4	4
1	2	1	1	1	5	3	3	8	1	0	5	5	5	4	5	5	4	5	5	-1	0	0	0	0	0	0	0	0	2	0	1	0	1	1	2	0	0	2	2	2	5	2	4	1	5	4	4	4	2
1	2	2	1	1	4	2	1	8	2	0	5	5	5	2	5	5	4	5	4	-1	0	-1	0	0	-1	-1	1	0	3	2	1	0	2	3	3	3	1	2	4	2	5	4	4	1	4	2	2	2	2
1	2	2	1	2	4	1	1	8	1	0	5	5	5	3	5	5	4	5	4	-1	0	-1	0	0	-1	-1	2	1	1	1	1	1	1	2	2	1	1	1	2	1	2	3	4	1	5	4	4	4	3
1	2	3	2	1	4	3	1	8	1	0	5	5	5	2	5	5	5	5	4	-2	0	-1	0	0	-1	-1	0	1	1	1	1	0	99	1	2	1	0	2	2	2	4	4	2	1	5	4	2	2	4
1	2	2	1	1	4	1	1	8	3	0	5	5	5	2	4	5	4	5	4	-1	-1	-2	1	-2	-1	-2	2	1	99	0	1	0	99	3	2	2	0	2	2	1	2	2	5	1	4	4	2	2	1
1	2	1	1	2	1	2	1	8	1	0	5	5	5	4	5	5	4	5	4	-1	0	-1	0	0	-1	0	1	0	1	2	3	1	3	1	2	1	0	1	2	1	2	1	2	1	5	2	2	1	3
1	2	1	2	2	4	2	2	8	1	0	5	5	3	4	5	5	4	5	5	-1	-1	-1	-1	-2	-2	-2	1	0	1	1	2	0	2	2	3	2	2	1	2	#NULL!	3	3	4	2	5	4	4	3	4
1	2	2	1	2	3	4	1	8	3	0	5	5	5	2	5	5	2	5	5	0	1	-2	0	0	0	0	0	0	2	0	2	1	2	0	2	2	0	1	2	2	4	4	5	1	5	2	4	4	2
1	2	3	2	2	4	4	2	8	1	0	5	5	5	2	5	5	5	5	2	-2	0	0	0	0	-1	0	0	0	1	1	1	1	1	1	1	1	2	1	1	1	1	1	4	1	5	1	1	1	1
1	2	1	2	1	5	3	3	8	1	0	5	5	5	3	5	5	2	5	4	-1	-1	0	0	0	-2	-2	1	1	2	2	1	1	99	3	3	99	0	2	4	1	2	2	2	1	5	5	5	4	5
1	2	2	1	2	3	3	2	8	1	0	4	4	4	3	4	5	4	4	1	-1	-1	-1	-1	-1	-2	-1	1	1	1	1	1	0	99	1	1	1	1	2	4	1	5	4	2	1	5	4	4	4	4
1	2	2	2	1	4	3	1	8	1	0	5	4	5	4	4	5	2	4	4	-1	0	0	1	-1	0	-2	2	1	1	1	1	1	2	1	2	0	1	1	2	2	4	2	3	1	5	5	5	4	4
1	2	2	1	1	4	3	1	8	1	0	5	5	5	4	4	5	4	5	5	-1	-2	-1	0	-2	-1	-1	1	0	0	1	2	0	2	2	3	1	1	1	4	2	2	2	2	2	5	4	4	5	4
1	2	2	1	2	3	2	1	8	1	0	5	5	5	4	5	5	5	5	5	-2	0	0	0	-1	0	-1	0	0	1	0	1	0	99	0	1	99	0	1	1	1	1	1	1	1	5	5	5	5	5
1	2	3	2	1	5	4	1	8	1	0	5	5	5	2	5	5	5	5	2	0	0	-1	0	-1	-1	-1	0	0	1	0	1	0	0	1	1	0	1	2	2	2	2	2	2	1	5	4	5	5	4
1	2	2	2	1	5	2	1	8	3	0	5	5	4	4	5	4	5	5	5	-2	0	-1	0	-1	-1	-1	0	0	1	0	0	0	2	1	1	1	1	1	1	1	4	4	4	1	5	4	2	4	4
1	2	2	1	2	4	3	2	8	2	0	5	5	5	2	5	5	4	5	4	-2	0	-1	0	-1	-1	-1	1	0	1	1	2	1	2	1	1	1	1	2	2	1	2	2	3	1	5	4	4	4	4
1	2	3	2	2	4	4	1	4	2	0	5	4	2	2	2	4	1	3	2	-2	0	0	0	0	0	0	3	3	1	1	2	1	2	3	2	1	0	1	3	2	5	2	1	1	2	4	4	4	2
1	2	1	2	1	2	2	1	8	1	0	5	2	5	3	5	5	4	5	5	0	-2	-1	0	-2	-2	-2	2	0	3	3	3	3	3	2	3	3	3	2	4	1	5	4	5	1	4	4	4	4	4
1	2	2	1	2	5	3	1	8	1	0	5	5	5	3	5	5	4	5	2	0	0	0	0	-1	-1	-1	1	0	1	1	1	0	99	1	0	1	1	2	2	1	2	2	4	1	5	4	4	4	2
1	2	3	1	2	5	3	2	8	1	0	5	5	5	2	5	5	4	5	3	-2	-2	-2	-1	-2	-2	-1	0	0	0	1	0	0	99	0	1	0	0	2	2	1	4	3	2	1	4	4	4	4	4
1	2	2	2	2	5	4	1	8	1	0	5	5	4	4	5	5	4	5	4	-1	0	0	0	0	0	0	0	0	1	1	1	1	1	1	1	0	0	1	2	1	2	2	4	1	5	4	4	4	4
1	2	2	2	2	4	4	1	8	1	0	5	5	4	4	4	5	4	5	2	-2	0	-1	0	-1	0	0	1	0	1	1	0	0	1	1	2	0	1	1	2	1	2	4	4	1	5	5	4	4	5
1	2	2	2	2	6	3	1	8	1	0	5	5	5	4	5	5	4	5	3	-1	-1	-1	0	0	-1	-1	2	1	1	0	0	0	0	1	3	1	1	2	2	2	4	2	3	2	5	4	5	4	4
1	1	3	#NULL!	2	3	3	2	8	1	0	5	4	4	2	5	5	5	5	5	-2	0	-1	0	0	-1	-1	1	1	1	1	2	1	1	2	1	0	1	1	1	1	2	2	4	2	5	4	4	4	4
1	2	1	2	1	3	1	1	8	1	0	5	4	5	4	5	5	4	5	2	-1	-1	-1	-1	0	-1	-1	1	1	1	1	3	1	3	0	3	2	2	2	4	2	4	4	4	2	5	4	4	4	4
1	2	2	1	1	1	3	1	#NULL!	2	0	5	5	5	1	5	5	5	5	4	0	1	0	-1	1	-1	0	1	0	3	2	3	2	99	2	2	3	1	#NULL!	#NULL!	#NULL!	#NULL!	#NULL!	#NULL!	#NULL!	#NULL!	#NULL!	#NULL!	#NULL!	#NULL!
1	2	2	1	2	4	3	1	8	1	0	5	5	5	2	5	5	4	5	4	0	0	0	-1	0	0	-1	0	0	2	2	2	1	1	1	2	1	1	1	2	1	2	2	4	1	5	4	2	4	4
1	1	3	6	1	4	2	3	#NULL!	2	0	2	#NULL!	4	3	3	3	4	4	4	-2	99	-2	-2	-2	-2	-2	#NULL!	#NULL!	#NULL!	#NULL!	#NULL!	#NULL!	#NULL!	#NULL!	#NULL!	#NULL!	#NULL!	#NULL!	#NULL!	#NULL!	#NULL!	#NULL!	#NULL!	#NULL!	#NULL!	#NULL!	#NULL!	#NULL!	#NULL!
1	2	3	1	2	5	3	1	8	3	0	5	5	5	2	5	5	4	4	5	-1	0	-1	0	0	0	0	0	0	2	0	1	0	99	0	2	0	0	2	2	1	4	3	2	1	5	4	5	4	4
1	2	2	1	1	4	2	1	#NULL!	2	0	5	5	5	2	5	5	4	5	4	-2	0	-1	0	-1	-1	-1	0	1	2	1	1	0	99	1	1	2	0	3	1	2	4	1	1	1	5	3	2	2	2
1	2	1	2	2	4	2	2	8	1	0	5	5	5	2	5	5	5	5	4	-2	-1	-1	0	-1	-1	-1	1	0	1	0	0	0	1	1	1	1	1	1	2	2	2	2	2	1	5	5	4	4	4
1	2	1	2	1	5	2	1	#NULL!	1	0	5	1	5	2	5	5	5	5	1	-2	-1	-1	0	-2	-2	-2	1	0	0	1	0	1	99	1	0	0	2	1	1	1	2	3	3	2	5	#NULL!	#NULL!	#NULL!	#NULL!
1	1	1	6	1	2	1	1	#NULL!	1	0	2	3	4	4	2	3	2	3	3	-1	-2	-1	-1	0	0	0	0	99	1	1	2	0	0	0	1	0	0	1	3	1	3	3	4	2	4	#NULL!	#NULL!	#NULL!	#NULL!
1	2	3	2	2	6	4	3	#NULL!	1	0	5	5	5	1	5	5	5	5	4	-1	1	-1	1	0	0	0	1	0	2	1	0	1	99	3	1	2	2	1	3	2	2	2	4	1	5	4	4	4	4
1	2	1	2	1	4	2	3	#NULL!	1	0	4	5	4	4	4	5	4	5	#NULL!	#NULL!	#NULL!	#NULL!	#NULL!	#NULL!	#NULL!	#NULL!	#NULL!	#NULL!	#NULL!	#NULL!	#NULL!	#NULL!	#NULL!	#NULL!	#NULL!	#NULL!	#NULL!	#NULL!	#NULL!	#NULL!	#NULL!	#NULL!	#NULL!	#NULL!	#NULL!	#NULL!	#NULL!	#NULL!	#NULL!
1	2	2	2	1	3	1	1	#NULL!	1	0	5	5	5	5	5	5	2	5	2	1	0	-1	0	-1	0	-1	#NULL!	#NULL!	#NULL!	#NULL!	#NULL!	#NULL!	#NULL!	#NULL!	#NULL!	#NULL!	#NULL!	#NULL!	#NULL!	#NULL!	#NULL!	#NULL!	#NULL!	#NULL!	#NULL!	#NULL!	#NULL!	#NULL!	#NULL!
1	2	2	1	2	3	1	1	8	1	0	5	4	4	4	4	4	2	4	4	-2	0	-1	0	-1	-1	-1	2	1	3	3	3	2	3	1	3	3	1	2	5	2	5	5	5	1	4	4	2	2	2
1	2	2	2	2	2	3	3	8	1	0	4	4	4	2	4	4	4	2	1	-1	1	-1	0	-2	-1	-2	1	1	2	0	1	0	99	2	3	3	0	4	4	2	4	4	2	7	5	2	1	2	1
1	2	3	1	2	3	4	1	8	4	0	5	4	4	3	2	5	2	4	3	-2	0	-2	0	-1	-1	-1	1	0	1	1	2	1	0	0	2	1	2	2	2	1	2	2	4	1	4	3	4	3	4
1	2	2	1	2	4	4	1	8	1	0	5	4	5	2	5	5	4	4	4	0	0	0	0	0	0	-1	0	0	0	0	1	0	99	1	0	1	1	1	2	1	2	2	2	1	5	5	5	4	5
1	2	1	2	2	5	2	2	8	1	0	5	5	5	2	5	5	5	5	5	-2	-1	-1	0	0	-1	-1	0	0	1	1	1	1	1	1	0	1	0	1	2	1	4	2	4	1	5	5	4	4	3
1	1	3	4	2	4	1	1	8	1	0	5	5	5	3	5	5	4	4	3	99	99	99	99	99	99	99	99	1	2	2	1	1	0	1	3	2	99	2	2	2	4	2	4	4	5	4	4	4	4
1	2	2	1	1	3	3	1	8	2	0	5	5	5	2	3	5	4	4	3	-1	-1	-1	-1	0	-2	-2	2	1	2	3	2	3	0	1	3	1	1	2	4	2	3	2	4	6	5	4	2	2	3
1	2	2	2	2	5	3	3	8	1	0	5	5	4	4	5	5	4	4	4	-1	0	-1	0	0	0	-1	1	1	1	1	1	1	0	1	2	0	1	2	1	1	2	4	2	1	5	4	4	5	5
1	2	3	1	2	5	3	1	8	2	0	5	5	3	2	5	4	1	3	5	-2	-1	-1	0	99	-1	-2	0	0	2	2	1	0	99	1	1	2	1	1	2	2	4	4	3	1	5	4	4	4	4
1	2	2	2	1	2	4	2	8	1	0	5	5	1	1	5	5	5	5	5	-1	0	-1	0	0	0	-1	0	0	1	1	3	0	2	2	1	1	0	2	3	2	4	2	3	1	5	4	4	4	4
1	2	2	2	2	3	3	3	8	2	0	5	5	4	2	4	4	4	4	5	-2	-1	-1	0	-2	-1	-1	2	0	2	1	2	0	1	2	3	0	1	2	4	2	4	4	2	1	5	5	5	5	5
1	2	2	2	2	4	2	1	8	1	0	5	5	5	3	5	5	5	5	4	0	1	-1	0	0	0	0	0	0	1	1	1	1	0	1	1	1	1	2	2	2	2	2	2	1	5	4	2	2	2
1	2	2	1	2	3	3	1	8	1	0	4	5	3	3	4	5	4	4	4	0	0	0	0	-1	-1	-1	1	1	1	0	3	2	0	1	3	99	1	2	2	1	2	2	2	1	5	4	2	3	2
1	2	2	2	2	5	2	1	8	2	0	5	5	4	3	5	5	3	4	5	-1	-2	-2	0	-1	0	-1	1	0	1	1	2	1	0	2	1	3	1	1	2	1	4	3	3	1	4	3	4	2	3
1	2	1	2	1	4	2	1	8	1	0	5	5	3	2	5	5	4	5	3	-2	0	-1	0	0	-1	0	1	1	1	0	2	0	99	1	1	1	0	2	2	1	2	3	1	1	4	4	3	2	2
1	2	2	1	2	4	1	2	8	5	0	1	5	5	2	5	5	4	5	5	-2	-1	-1	0	-1	-1	0	0	1	1	1	2	1	99	0	1	1	1	2	2	1	2	2	4	1	5	4	3	3	3
1	2	3	1	1	2	1	1	8	6	0	5	5	5	4	5	5	4	5	5	-1	0	-1	0	0	-1	-1	1	0	2	2	3	1	1	1	2	1	1	1	2	1	2	2	3	1	5	3	4	3	3
1	2	2	2	2	5	2	2	8	1	0	5	5	4	4	5	4	4	4	4	-1	0	-1	0	-1	-1	-1	1	1	1	3	1	1	99	1	2	1	1	1	2	1	4	2	4	1	5	4	4	4	4
1	2	3	1	2	3	3	1	8	1	0	5	5	5	2	5	5	5	5	2	-1	-1	-1	0	1	-1	0	1	1	1	2	2	0	2	2	1	1	1	2	2	1	2	2	4	1	5	4	2	2	2
1	1	1	2	1	4	1	1	8	1	0	5	5	5	1	5	5	4	5	2	-2	-1	-1	-1	-2	-1	-1	3	0	1	1	2	0	99	1	1	2	0	2	3	2	4	4	5	9	5	2	4	4	4
1	2	2	2	1	5	1	1	8	2	0	5	5	4	4	5	5	4	4	5	-1	0	-1	0	-1	0	0	1	1	1	0	1	0	99	1	3	0	0	1	2	1	2	4	4	1	4	4	4	4	4
1	2	2	1	2	4	2	2	8	2	0	4	4	4	4	4	5	4	4	5	-2	-1	-1	-1	-1	-1	-1	1	1	1	0	2	0	1	1	2	2	2	2	2	1	2	2	2	1	4	4	4	4	4
1	2	2	2	1	6	1	2	8	2	0	5	5	5	3	5	5	4	5	5	-2	0	-1	0	-1	0	-1	0	0	1	0	0	0	1	0	1	1	0	2	1	2	2	2	2	1	5	3	3	3	3
1	2	2	1	2	2	2	3	8	2	0	4	4	4	3	4	5	2	4	2	-1	0	-1	0	-1	-1	-1	1	1	2	1	3	0	3	2	3	2	1	2	2	2	4	4	3	1	4	4	4	3	4
1	2	2	2	2	4	3	1	8	1	0	5	5	4	1	4	4	4	4	2	0	0	-1	0	0	0	0	1	1	2	1	1	1	99	1	2	1	1	2	2	2	2	2	2	1	5	3	2	2	2
1	2	2	1	2	4	1	1	3	1	0	4	4	2	4	4	2	2	2	1	-1	0	0	0	0	-1	-1	1	99	2	1	1	1	0	0	2	1	0	2	2	2	3	3	4	1	4	4	4	4	4
1	2	2	1	1	4	3	1	8	2	0	5	4	5	3	5	5	4	4	4	-1	0	-1	0	-1	-1	-1	1	0	2	0	0	1	2	1	3	1	1	2	3	2	1	4	2	1	4	4	4	4	4
1	2	2	2	1	3	2	3	8	1	0	5	5	4	2	5	5	2	5	4	-1	0	0	0	0	0	-2	1	1	1	1	2	1	1	2	3	1	1	1	5	1	2	2	4	1	4	4	4	4	4
1	2	1	2	1	3	2	1	4	1	0	4	4	2	4	4	2	2	2	4	-1	-1	-1	0	-1	0	-1	1	1	1	2	3	2	2	1	1	1	2	2	2	1	3	2	4	1	5	4	2	4	4
1	2	1	1	2	6	2	3	5	1	0	4	4	2	2	4	4	1	2	2	-1	-1	-1	0	0	0	-1	1	3	1	1	1	1	1	1	1	2	1	2	2	2	2	2	2	1	4	2	2	2	2
1	2	2	2	2	3	3	1	8	1	0	5	5	5	1	5	5	5	5	5	0	-2	0	0	-1	-1	0	1	0	1	1	1	0	1	3	2	1	2	1	2	2	2	2	2	1	4	4	4	4	4
1	2	2	2	2	5	4	1	8	1	0	5	5	5	5	5	4	4	5	2	-1	-1	-1	1	0	-1	0	1	0	1	1	1	1	3	2	3	1	2	1	2	1	4	2	4	1	5	4	4	4	4
1	2	2	2	2	4	2	2	8	1	0	5	5	5	2	5	5	3	5	2	-2	-1	-2	0	0	0	-1	1	1	1	1	1	0	1	2	3	3	3	2	4	2	4	5	5	1	5	4	3	2	2
1	2	3	1	2	5	4	1	8	2	0	4	5	5	4	4	4	4	5	5	-2	-1	-2	0	-1	0	0	0	1	2	1	1	1	2	1	3	1	1	2	2	2	2	2	2	1	5	4	4	4	4
1	2	2	2	2	4	3	1	8	2	0	5	4	4	2	5	5	4	5	3	-2	-1	-1	0	-2	0	-1	1	1	2	1	1	1	1	1	2	0	0	2	2	2	2	3	4	1	2	4	4	4	4
1	2	2	1	1	4	3	1	8	2	0	1	2	5	3	5	5	2	5	5	-2	-1	-1	0	2	-1	0	1	3	1	0	1	0	2	1	1	0	1	2	1	1	1	4	2	1	4	4	4	4	4
1	2	2	2	1	4	3	1	8	1	0	5	5	4	2	4	5	4	5	3	-1	0	-2	1	0	0	-1	1	1	1	1	2	1	2	2	3	1	1	1	2	1	4	2	4	1	4	4	5	5	5
1	2	2	2	2	4	3	1	5	2	0	4	3	4	5	5	4	3	4	4	-1	-1	-1	0	-1	0	-1	1	1	1	1	2	0	1	1	1	1	0	2	4	2	4	4	4	1	5	3	3	4	3
1	2	2	1	2	4	3	1	6	1	0	5	5	5	4	4	4	4	4	3	-2	0	-1	0	-1	0	-1	1	1	2	3	1	1	2	2	3	1	1	2	2	1	4	4	4	1	5	2	1	1	1
1	2	2	1	2	3	3	2	8	1	0	5	5	5	2	5	5	4	5	5	-2	-1	-1	0	-2	-1	0	0	1	2	1	2	1	1	2	0	0	1	2	2	1	2	4	4	1	5	4	4	4	4
1	2	1	2	1	2	2	3	5	1	0	5	5	5	3	4	5	2	5	3	-1	-2	-2	-1	-2	0	-2	1	0	2	2	3	1	3	2	2	3	2	2	4	2	4	4	4	2	5	4	4	4	4
1	2	2	1	2	6	4	1	8	1	0	5	5	5	4	5	5	4	5	2	-2	-1	-1	0	-1	-1	-1	0	0	1	1	0	1	99	1	2	0	1	1	2	1	2	2	1	1	5	4	4	3	3
1	2	2	1	1	6	3	1	5	1	0	4	4	2	5	4	4	4	2	5	-1	1	0	0	-1	0	-1	0	99	1	0	0	0	0	1	1	0	0	2	4	2	2	2	4	1	5	4	4	4	4
1	1	1	6	1	3	2	2	3	1	0	4	4	4	4	4	4	2	4	5	99	99	99	99	99	99	99	99	2	1	1	3	0	99	1	1	1	99	2	2	2	2	2	4	2	5	4	4	4	4
1	2	2	1	2	4	2	1	8	1	0	4	5	5	3	5	5	4	5	1	-1	-1	-1	0	-1	0	-1	1	0	2	2	2	1	1	2	1	1	1	2	2	2	2	2	3	1	4	4	4	4	4
1	2	2	1	2	3	2	3	8	1	0	5	5	5	1	5	5	4	5	5	-1	0	-1	0	0	-1	-2	2	1	1	1	3	2	99	1	1	1	1	1	2	1	3	2	5	4	5	2	2	1	1
1	2	1	1	2	4	2	1	4	1	0	4	3	3	4	4	4	3	2	5	-1	-1	-1	0	-1	0	-2	1	1	1	1	2	1	2	1	2	2	1	1	3	1	2	2	2	1	5	4	4	5	4
1	2	3	2	2	5	4	1	8	1	0	4	5	5	4	5	5	4	5	4	99	0	-1	-1	-1	-1	-2	1	0	1	1	1	1	1	1	2	1	1	2	2	2	2	2	3	1	5	4	4	2	4
1	2	3	1	1	3	1	1	8	1	0	5	5	5	2	5	5	4	5	4	-1	0	0	0	0	0	-1	1	1	1	1	2	0	1	1	2	2	0	2	4	2	4	4	4	1	5	4	4	3	3
1	2	2	2	2	3	1	2	8	1	0	5	5	5	2	5	5	5	5	3	-2	0	-1	0	-1	-1	-1	2	0	1	1	3	1	2	1	1	1	2	2	3	1	4	3	2	1	4	4	4	3	4
1	2	1	1	1	4	2	1	3	2	0	1	5	2	4	5	5	2	2	4	-1	-1	-1	-1	-2	-1	-1	1	99	1	0	2	1	99	1	1	1	2	2	4	1	2	2	4	1	5	5	5	4	4
1	2	2	2	2	4	3	1	8	3	0	5	4	5	2	5	5	4	5	3	-1	1	1	1	-1	-1	-1	1	2	1	1	1	0	1	1	1	2	2	2	2	2	2	2	2	1	4	4	2	2	2
1	2	3	1	2	4	4	1	8	1	0	5	5	5	5	5	5	5	5	5	-1	-1	-2	0	0	-1	-2	1	2	0	2	1	2	0	1	1	1	1	2	2	1	2	4	4	1	5	2	4	4	2
1	2	2	1	2	5	4	1	8	2	0	4	4	4	2	4	5	4	4	4	0	0	-1	0	1	-1	-1	2	1	3	3	1	1	2	2	3	1	2	2	2	2	5	2	5	2	5	4	4	4	4
1	2	3	1	2	4	3	1	8	2	0	5	4	5	3	5	5	4	5	4	-2	0	-1	0	-1	0	-1	2	1	2	2	2	2	2	2	3	2	2	2	3	2	3	4	3	1	5	4	4	4	4
1	2	3	2	2	4	2	1	3	3	0	3	4	4	3	3	4	2	4	1	-1	-1	0	0	-1	-1	-1	1	2	1	2	1	0	1	1	1	0	2	1	1	1	2	2	1	1	5	4	4	3	3
1	2	3	1	1	4	4	1	8	3	0	5	5	3	4	5	5	5	3	5	1	0	0	1	0	-1	0	2	0	0	0	2	0	1	1	0	1	2	1	1	2	4	4	4	1	5	4	4	4	4
1	2	3	2	2	4	4	1	8	1	0	5	5	4	4	5	4	4	4	4	-1	0	-1	-1	-1	-1	-1	2	1	1	1	2	1	2	2	2	0	1	2	2	2	4	3	4	6	4	4	2	2	2
1	2	2	1	2	6	4	1	#NULL!	1	0	5	5	5	2	5	5	4	5	4	#NULL!	#NULL!	#NULL!	#NULL!	#NULL!	#NULL!	#NULL!	#NULL!	#NULL!	#NULL!	#NULL!	#NULL!	#NULL!	#NULL!	#NULL!	#NULL!	#NULL!	#NULL!	#NULL!	#NULL!	#NULL!	#NULL!	#NULL!	#NULL!	#NULL!	#NULL!	#NULL!	#NULL!	#NULL!	#NULL!
1	2	3	2	2	4	2	1	8	1	0	5	5	4	4	5	5	4	4	2	-2	-2	-1	-1	0	0	0	1	0	2	2	2	1	3	2	3	0	1	1	2	1	4	4	2	1	5	4	4	4	4
1	2	3	1	2	5	3	2	8	4	0	5	5	5	1	5	5	5	5	4	0	0	-1	0	0	-1	0	1	0	2	3	1	3	0	1	3	2	1	2	4	1	2	4	2	1	5	4	4	4	4
1	2	2	1	1	3	3	3	8	1	0	5	3	5	3	5	5	4	5	3	-1	-2	-1	-1	-1	-1	-2	1	0	1	1	2	0	3	2	1	2	2	1	4	2	5	4	3	1	4	4	2	2	3
1	2	3	2	2	4	3	3	8	1	1	5	4	5	2	5	4	3	5	3	-1	0	-1	0	-1	-1	0	1	0	1	0	3	0	3	2	2	1	2	2	2	1	4	4	2	1	5	5	4	4	4
1	2	1	2	1	4	2	2	8	1	1	5	5	5	4	5	5	4	5	4	-1	0	0	0	-1	0	0	0	0	0	0	1	1	1	2	1	2	0	1	2	1	2	1	2	1	5	5	5	5	5
1	2	2	1	2	2	3	1	4	2	1	4	4	3	4	4	2	3	3	2	0	0	0	-1	0	0	0	1	3	1	1	3	1	1	1	2	1	1	2	2	1	2	2	4	1	5	4	4	4	4
1	2	3	1	2	5	4	3	7	2	1	5	5	5	1	5	5	5	5	2	-1	0	0	0	1	0	0	0	0	0	0	0	0	0	0	0	0	0	1	1	1	1	2	4	1	5	2	2	2	2
1	2	2	2	2	4	3	1	3	1	1	2	4	2	4	2	5	1	4	1	-2	-1	-1	0	-1	-1	0	1	3	2	1	2	0	2	2	3	2	2	2	2	2	4	5	5	2	4	2	4	4	4
1	2	2	1	2	5	1	1	8	2	1	5	4	5	4	5	5	5	5	5	-1	1	-2	0	-1	-1	-2	1	0	1	0	1	0	0	1	2	0	0	1	1	1	1	1	2	1	5	4	3	3	4
1	2	2	1	2	5	4	1	8	2	1	5	4	5	2	5	3	2	5	4	-2	-1	-1	0	0	0	-2	1	1	2	3	2	2	3	2	3	2	1	3	3	1	4	3	5	1	4	3	3	3	3
1	2	2	2	2	4	2	2	6	2	1	5	5	5	5	5	4	3	4	4	-2	0	-2	0	0	0	0	1	1	1	1	2	0	1	1	1	1	1	1	2	1	3	2	2	1	5	4	4	3	2
1	2	3	1	2	5	1	3	8	2	1	5	4	5	1	5	5	3	5	5	-1	1	1	0	0	0	0	0	0	1	0	1	0	0	2	1	1	0	1	2	1	3	3	1	1	5	4	4	3	3
1	2	2	2	2	4	4	2	5	1	1	5	5	3	4	5	4	2	4	2	-1	-1	-2	0	0	0	-1	1	99	1	1	1	0	0	0	1	0	1	2	2	2	4	3	3	1	4	5	5	5	5
1	2	2	1	1	4	4	1	8	1	1	5	5	5	4	5	5	4	5	4	-1	-1	-1	-1	-1	-1	-1	1	1	1	1	1	1	1	1	1	1	1	2	2	2	4	4	4	1	5	4	4	4	4
1	2	3	1	1	4	4	1	6	2	1	5	5	4	3	5	5	4	4	2	0	0	0	0	0	0	-1	2	99	1	1	2	2	1	2	2	3	2	3	2	2	4	4	5	1	5	2	4	2	3
1	2	3	1	2	4	1	1	6	5	1	5	5	4	2	4	5	4	4	4	-2	-1	-1	-1	-1	-1	-1	0	0	0	0	1	0	1	0	0	0	0	2	2	1	2	2	2	1	3	3	3	3	3
1	2	2	1	2	4	3	1	8	1	1	5	5	5	3	5	4	4	5	4	-2	-1	-1	0	-1	0	-1	0	0	1	1	1	1	2	0	1	0	1	1	2	1	3	1	4	1	5	4	4	4	4
1	2	2	2	2	3	1	2	8	1	1	5	5	5	3	4	4	2	4	1	-1	-1	-2	0	-1	-1	-2	1	1	1	1	2	0	2	1	3	0	0	1	3	1	4	3	3	1	3	3	4	3	2
1	2	2	2	1	4	3	1	8	1	1	5	5	5	3	5	5	4	5	3	-2	0	0	0	-1	0	0	2	0	1	2	3	1	1	3	3	1	0	1	4	1	4	3	5	1	5	2	1	2	1
1	2	1	2	1	4	2	1	8	2	1	5	5	5	4	5	5	5	5	2	-1	0	-1	0	0	-1	-1	0	0	2	1	2	1	99	1	1	2	1	2	2	2	4	4	4	1	5	4	4	4	2
1	2	3	1	2	4	3	1	8	2	1	5	5	1	1	5	5	4	5	5	-2	-2	-2	-2	-2	-1	-2	2	0	1	0	3	0	99	1	2	3	3	1	1	1	4	2	1	2	3	1	1	1	1
1	2	3	1	2	4	4	1	8	2	1	5	5	5	2	5	5	5	5	5	0	0	-2	0	-1	-1	-2	1	0	1	0	2	1	0	0	0	1	0	1	2	1	2	2	2	1	5	5	4	4	4
1	2	2	2	2	6	4	1	8	1	1	1	4	5	4	4	5	4	5	4	-1	0	-1	1	-1	0	0	1	1	1	1	1	1	2	2	2	0	0	2	3	2	4	4	4	1	5	4	4	4	4
1	2	2	2	2	4	2	3	8	1	1	5	5	5	2	5	5	4	5	4	-2	-1	-1	0	-1	-1	-1	0	0	1	1	2	1	1	1	1	1	1	2	2	1	2	2	2	1	5	4	4	4	4
1	2	2	2	1	4	3	1	8	1	1	5	4	3	4	5	5	2	3	5	-1	-1	0	0	0	-1	-1	1	0	1	1	1	1	3	2	2	2	1	2	4	1	4	4	4	1	5	4	4	4	3
1	2	2	2	2	3	2	1	8	2	1	5	4	2	2	4	4	4	4	5	-1	-1	-1	-1	-1	-1	-1	1	1	1	2	2	1	99	1	3	1	0	2	4	2	4	4	4	1	5	4	4	4	4
1	2	2	1	1	4	4	1	8	1	1	5	5	5	2	5	5	4	5	4	-2	-1	-1	0	0	0	-2	0	0	1	1	1	0	1	0	1	2	0	1	1	1	2	2	1	1	5	4	5	5	4
1	2	2	1	2	3	4	3	8	1	1	5	5	5	3	5	5	5	5	5	-1	-1	-1	-1	-1	-1	-1	2	0	2	1	2	1	1	1	2	3	1	2	4	2	4	2	5	2	5	4	4	4	4
1	2	1	2	1	4	3	1	7	1	1	4	3	3	3	4	5	4	3	3	-1	-1	-2	0	-2	-2	-2	1	1	1	1	2	0	1	1	3	2	0	2	2	1	4	3	3	9	#NULL!	4	4	4	4
1	2	2	2	2	4	3	1	8	1	1	5	4	5	3	2	5	2	4	4	-1	-1	-1	1	-1	0	-1	0	1	2	1	2	0	1	1	0	2	1	2	4	2	4	4	4	1	5	4	4	4	4
1	2	2	1	1	4	2	1	8	3	1	5	5	5	2	5	5	3	5	4	-2	0	-1	-1	0	-1	-1	0	0	1	0	1	0	1	0	1	1	1	1	1	1	2	2	2	1	5	4	4	2	4
1	2	2	1	2	3	3	2	7	1	1	5	5	5	4	5	5	4	4	5	-2	0	-1	0	0	-1	-1	1	1	2	1	2	0	2	1	2	2	1	1	3	1	3	2	4	1	4	4	4	4	3
1	2	1	2	2	5	2	1	8	1	1	5	5	5	3	5	5	3	5	4	-2	-1	-2	0	-2	0	-1	1	0	1	1	1	0	0	0	0	1	0	1	2	2	2	2	5	7	5	4	4	4	2
1	2	2	2	1	6	2	1	3	2	1	4	4	1	4	4	4	2	4	5	-1	0	-1	0	0	-1	0	1	3	1	2	3	0	2	0	0	0	1	1	1	1	2	4	2	1	5	3	4	4	4
1	2	3	1	1	5	2	1	8	5	1	5	5	5	1	5	5	3	5	5	-2	0	-1	0	-1	-1	-2	0	0	0	0	0	0	0	1	2	1	0	1	2	1	3	2	2	1	4	3	2	2	2
1	2	2	1	2	2	1	1	8	2	1	5	5	5	1	5	5	5	5	2	0	0	-1	1	-1	0	-1	0	0	1	0	2	0	1	1	0	1	0	1	2	2	3	2	2	4	5	2	4	4	3
1	2	1	2	2	4	2	1	2	1	1	4	3	3	4	3	3	3	4	3	0	-1	0	-1	-1	0	-1	99	1	1	0	1	0	0	0	99	99	99	2	4	2	3	3	2	3	5	4	4	2	3
1	2	2	1	1	3	2	2	8	2	1	5	5	5	4	4	4	4	5	5	-1	-1	-1	0	-1	-1	0	2	1	2	1	3	1	3	2	3	1	1	1	2	1	4	2	4	2	5	3	4	2	2
1	2	2	1	2	6	3	1	8	1	1	5	5	5	1	5	5	5	5	3	-2	0	0	0	0	0	0	0	0	0	1	0	1	1	0	1	0	0	1	2	1	2	2	1	1	5	5	4	2	4
1	2	2	1	2	4	4	1	7	1	1	4	4	4	4	4	4	2	4	4	-2	-1	-1	0	-1	-1	-1	1	1	0	1	1	0	1	1	3	1	1	1	2	2	2	2	2	1	4	3	3	3	3
1	2	3	1	2	6	4	1	8	3	1	5	5	4	2	5	5	4	4	5	-2	0	-1	0	1	0	-1	0	0	1	1	1	1	1	1	1	0	0	2	2	1	4	1	2	1	5	4	4	3	4
1	2	2	2	2	3	3	1	6	1	1	4	5	4	4	5	5	4	4	1	-2	-1	0	0	0	1	-1	2	2	1	1	2	0	99	1	2	2	0	1	2	1	2	2	2	6	5	5	5	4	5
1	2	2	1	2	4	3	2	8	2	1	5	5	5	2	5	5	5	5	1	-2	0	-1	-1	-1	-2	-1	0	0	0	1	1	1	1	1	2	0	0	1	1	1	2	1	2	1	5	2	1	2	2
1	2	2	2	2	4	2	1	3	1	1	4	4	2	4	2	5	1	2	4	-1	-1	-1	1	-2	0	-1	1	99	1	2	2	1	3	3	3	2	2	2	4	1	5	2	5	2	5	3	2	3	4
1	2	2	1	2	5	4	1	8	1	1	4	5	4	2	5	5	4	5	3	-1	0	0	0	0	-1	0	1	1	1	1	1	1	2	1	2	1	0	1	2	2	3	2	3	1	5	4	4	4	3
1	2	1	2	1	5	2	1	8	1	1	5	4	5	2	5	5	2	5	2	-2	-2	-2	-1	-2	-2	-2	3	1	0	3	3	3	3	3	3	3	2	1	2	1	5	2	5	2	4	1	1	1	1
1	2	2	2	1	4	2	1	5	1	1	4	3	4	4	3	4	5	4	2	-1	-1	-1	-1	-1	-1	-1	1	0	1	1	1	0	0	1	1	1	1	2	4	1	4	2	4	1	5	3	3	3	3
1	2	2	1	2	3	2	1	8	1	1	5	4	4	2	5	5	4	5	3	-1	1	-1	0	1	0	0	1	0	1	0	1	0	1	1	3	1	0	2	4	2	4	3	4	1	5	3	3	4	2
1	2	2	1	1	4	2	1	7	1	1	5	5	5	2	5	4	4	5	5	-1	0	0	0	-1	-1	0	0	1	1	0	2	0	3	1	3	1	1	2	2	2	2	4	4	4	5	4	4	4	4
1	2	2	1	2	3	3	1	8	1	1	5	5	2	2	5	5	2	2	4	-1	0	0	0	0	0	0	0	0	1	1	2	0	1	1	1	1	1	1	4	1	2	4	1	1	5	2	2	2	2
1	2	1	2	1	4	3	1	7	1	1	5	5	5	4	5	5	4	5	5	0	0	-1	0	0	-1	0	1	1	2	1	2	1	2	2	1	3	2	1	2	1	2	2	4	1	5	3	3	2	2
1	2	2	1	2	5	4	1	8	1	1	5	5	3	2	5	5	3	4	4	-1	0	-2	0	0	0	0	0	0	1	1	1	0	3	2	2	3	1	1	2	2	5	2	4	1	5	3	3	3	3
1	2	2	1	2	3	3	2	4	1	1	5	5	4	3	5	5	4	5	3	-1	0	-1	0	-1	-1	-1	1	0	1	0	2	0	99	1	1	0	0	2	2	1	2	1	2	1	5	4	4	4	4
1	2	2	1	2	4	3	3	3	2	1	5	4	2	5	4	4	2	2	5	0	0	0	0	0	0	0	0	99	1	1	2	0	0	0	0	0	0	1	1	2	4	1	4	1	5	4	4	4	4
1	2	3	1	2	3	4	1	8	1	1	5	5	5	3	5	5	5	5	1	0	1	-2	0	0	-1	0	0	0	1	0	1	0	3	0	1	1	2	1	1	1	4	3	4	1	5	1	1	1	1
1	2	1	1	2	3	3	2	8	1	1	5	5	5	1	5	5	5	5	2	0	0	0	0	-1	-1	-1	2	0	2	1	3	1	1	2	3	3	1	2	2	2	2	2	4	1	5	4	4	4	4
1	2	2	1	2	4	2	1	8	3	1	5	5	5	4	5	5	5	5	4	-2	-1	-1	0	-1	-1	-1	0	0	1	1	1	1	1	2	2	0	0	2	2	1	2	2	3	2	5	4	4	4	3
1	2	2	2	1	3	2	1	8	1	1	5	5	4	2	5	5	4	5	1	-2	0	-1	0	0	-1	-1	2	1	1	1	3	0	99	1	2	3	0	2	2	1	4	2	1	1	4	2	4	2	2
1	2	3	1	2	5	4	1	8	2	1	5	5	5	2	5	5	2	4	5	0	0	0	0	0	-1	0	0	1	1	1	1	0	1	2	2	0	1	1	2	2	4	4	2	1	5	4	4	4	4
1	2	3	2	2	5	2	3	8	2	1	5	5	5	4	5	5	5	5	5	-1	0	0	1	0	-1	0	0	0	2	1	3	1	2	1	3	1	1	1	2	1	4	4	2	1	5	4	4	4	4
1	2	3	1	2	4	2	3	8	1	1	5	5	3	3	5	5	3	3	2	0	0	0	1	-1	0	0	1	1	1	1	1	2	1	1	0	1	1	2	2	3	3	3	4	1	5	4	4	4	4
1	1	1	6	1	3	2	1	8	1	1	5	5	5	2	4	5	5	5	2	-2	-2	-2	-2	-2	-2	-2	99	1	2	2	3	1	1	1	2	2	99	2	2	2	4	2	4	2	4	2	2	2	2
1	2	2	1	2	4	2	2	8	1	1	5	5	5	2	5	5	4	5	5	-1	-1	0	0	-1	0	0	1	1	1	0	1	0	1	0	2	1	0	2	2	2	4	4	4	1	5	4	4	4	4
1	2	3	1	2	5	2	3	6	6	1	5	5	4	4	4	5	4	5	3	0	0	0	0	0	0	-1	1	0	2	1	0	0	1	2	2	1	1	2	2	2	2	4	2	1	5	4	3	4	3
1	2	3	1	2	6	4	1	8	2	1	5	5	5	4	5	5	2	5	5	-2	0	0	0	0	-1	-1	0	0	1	1	0	0	2	1	2	1	0	1	2	1	2	2	2	1	5	5	5	4	5
1	2	2	1	1	1	1	2	8	4	1	4	5	4	3	4	5	4	4	3	-2	-1	-1	0	0	-1	0	2	1	2	0	3	0	2	1	1	1	2	3	3	2	3	3	4	1	5	4	4	4	4
1	2	2	1	2	4	4	1	8	1	1	5	5	5	1	5	5	5	5	5	-2	-1	-1	2	0	-1	0	1	0	1	1	2	1	2	2	1	3	1	1	1	1	2	2	2	1	4	4	4	4	2
1	2	1	2	2	5	2	1	7	2	1	5	5	5	1	5	5	4	5	5	0	0	0	0	0	0	0	0	1	1	2	1	1	1	3	1	0	1	1	2	1	2	2	2	1	5	2	2	1	1
1	2	3	1	1	4	3	3	8	3	1	5	5	5	1	5	5	5	5	4	-2	-1	-1	0	0	-1	-1	1	0	1	1	1	1	1	3	3	3	1	4	4	2	4	4	5	1	5	4	4	2	4
1	2	2	1	2	4	2	1	8	3	1	5	5	5	2	5	5	2	5	5	-1	0	-1	0	-1	-1	-1	1	1	1	0	1	0	1	1	1	1	1	1	1	1	5	2	2	1	4	4	4	4	4
1	2	2	1	2	5	3	2	8	2	1	5	5	5	3	5	5	4	5	5	-1	0	0	0	0	-1	0	0	1	1	1	1	0	2	1	2	0	1	2	2	1	2	2	4	1	5	2	4	4	2
1	2	1	2	1	4	2	3	8	1	1	5	5	5	2	5	5	4	5	1	0	0	-1	0	0	-2	-2	0	0	0	0	2	0	99	2	0	2	0	1	1	1	4	1	5	1	1	2	2	1	1
1	2	2	1	1	3	3	1	8	1	1	5	5	5	2	5	5	5	5	4	-1	-1	-1	-1	-1	-2	-1	2	0	1	2	2	1	1	1	2	0	3	1	2	1	4	2	1	1	5	4	4	3	3
1	2	3	1	2	4	4	3	8	2	1	5	5	5	5	5	5	5	5	5	0	0	0	0	0	0	0	0	0	1	0	2	0	2	0	0	0	0	1	1	1	1	1	1	1	5	5	5	5	5
1	2	2	2	2	6	4	1	8	1	1	5	5	4	3	4	5	4	4	5	-2	0	0	0	0	-1	0	1	1	2	1	1	1	2	2	1	3	1	2	2	2	4	4	2	1	5	5	4	4	4
1	2	2	1	2	5	3	1	8	1	1	5	5	5	2	5	5	4	5	4	0	-1	0	1	-1	-1	-1	0	1	1	1	0	0	1	0	1	0	0	1	2	1	2	2	4	1	5	4	5	4	4
1	2	2	2	1	3	1	1	4	2	1	5	5	5	3	5	5	5	5	2	-1	0	-1	-1	-1	-1	-1	2	1	3	1	3	0	99	2	2	2	2	2	3	1	4	4	4	1	5	4	4	3	4
1	2	3	1	2	5	3	2	8	2	1	5	5	5	3	5	5	4	5	5	0	0	0	0	0	0	0	0	0	1	0	1	0	1	0	1	99	0	1	1	1	2	2	2	1	5	3	3	3	3
1	2	2	1	2	4	4	1	8	1	1	4	5	5	3	4	4	4	4	4	-2	-1	-1	0	-2	-1	-1	1	1	2	1	2	0	2	1	3	2	1	2	4	1	4	4	4	1	5	1	4	2	2
1	2	2	1	2	3	4	3	6	2	1	5	5	5	2	5	5	5	5	5	-1	0	-1	0	-1	0	0	0	0	2	0	2	0	0	1	1	0	1	2	2	1	2	2	4	1	5	5	5	5	4
1	2	2	1	2	4	4	3	8	2	1	5	5	5	2	5	5	4	5	4	-2	0	-1	0	-1	-1	-1	2	0	2	2	2	1	1	2	1	2	1	2	2	1	4	2	4	1	5	4	4	4	4
1	2	2	1	1	2	2	2	8	1	1	5	4	5	2	5	5	5	5	3	0	-1	-1	0	0	-1	0	1	0	1	1	3	0	99	3	2	1	1	1	4	1	5	3	2	1	5	4	4	5	5
1	2	2	2	2	1	4	1	7	1	1	5	4	5	4	4	5	4	4	2	0	-1	-1	1	0	0	0	3	1	3	2	1	1	3	1	3	3	1	4	4	2	3	4	5	1	5	#NULL!	#NULL!	#NULL!	#NULL!
1	2	3	1	2	6	3	1	#NULL!	1	1	5	5	5	2	5	5	5	5	3	0	0	-1	0	-1	-1	-2	#NULL!	#NULL!	#NULL!	#NULL!	#NULL!	#NULL!	#NULL!	#NULL!	#NULL!	#NULL!	#NULL!	#NULL!	#NULL!	#NULL!	#NULL!	#NULL!	#NULL!	#NULL!	#NULL!	#NULL!	#NULL!	#NULL!	#NULL!
1	2	2	1	2	4	2	2	#NULL!	1	1	5	5	5	2	5	5	4	5	5	-2	0	-2	-1	-1	-1	-1	1	0	1	1	1	1	2	1	1	1	1	2	2	1	2	4	4	1	4	2	2	2	2
1	2	2	1	2	3	3	1	8	3	1	5	4	5	2	5	5	5	5	5	0	0	-1	0	0	0	0	0	0	0	0	1	0	1	0	1	0	0	1	1	1	1	1	2	1	5	5	4	4	4
1	2	3	1	2	4	3	1	8	2	1	5	5	4	4	5	5	4	4	5	-1	-1	-1	0	1	-1	0	0	1	1	1	1	0	1	1	3	2	1	2	3	2	4	4	3	1	5	4	5	5	5
1	2	3	1	2	4	3	1	6	4	1	5	5	4	4	5	5	5	4	5	-2	0	-1	-1	0	-1	-1	1	0	1	1	1	1	99	1	3	3	1	5	4	1	4	4	4	2	5	1	5	4	4
1	1	2	4	1	3	3	1	8	1	1	5	4	4	2	4	5	2	4	5	-2	-1	-1	0	0	-2	-1	99	0	2	0	1	0	99	3	2	2	99	4	4	2	4	4	5	7	5	4	4	4	4
1	2	3	1	2	5	2	1	8	1	1	5	5	5	3	5	5	4	5	5	-1	0	-2	0	-1	0	-1	0	0	1	1	1	1	1	1	1	1	1	1	2	2	4	3	3	1	5	3	3	3	4
1	2	3	2	2	4	4	1	8	1	1	5	5	5	4	5	4	4	5	4	-1	-1	-1	0	0	-1	-1	1	0	1	1	1	1	1	2	2	0	1	2	2	2	4	2	4	1	5	4	4	4	4
1	2	3	1	2	3	3	1	8	2	1	5	5	4	3	5	3	4	5	5	-1	1	2	1	0	-1	0	0	0	0	0	1	0	1	1	1	1	0	1	3	3	4	4	1	1	5	4	4	2	2
1	1	3	4	1	3	4	1	8	1	1	5	5	5	2	5	5	4	5	3	99	99	99	99	99	99	99	99	0	1	1	1	0	99	1	0	2	99	1	4	1	4	4	4	5	4	4	4	4	4
1	2	2	2	2	5	3	1	8	1	1	5	4	5	3	4	5	4	4	4	-2	0	-1	1	-1	-1	-1	2	1	2	0	1	1	99	1	2	1	2	2	3	2	4	3	3	1	5	4	4	4	4
1	2	3	1	2	4	4	1	8	3	1	5	5	5	1	5	5	5	5	5	-1	-1	-1	0	-1	0	-1	0	0	1	1	1	0	99	2	1	1	1	1	2	1	2	2	1	1	5	4	4	4	4
1	2	2	1	2	3	2	3	8	3	1	5	5	5	2	5	5	4	5	4	-2	0	0	0	-1	-1	-1	1	1	2	1	2	1	1	1	1	1	1	2	2	2	3	4	4	6	5	2	3	2	2
1	2	2	1	2	5	2	1	4	1	1	5	5	2	4	4	4	2	2	4	0	-1	-1	0	0	0	0	0	0	1	0	1	0	0	0	0	0	0	2	3	2	4	2	2	1	5	4	4	4	4
1	2	3	1	1	4	4	1	8	1	1	5	5	5	1	5	5	4	5	3	-2	0	-1	-1	-1	-2	-1	1	0	1	0	1	0	0	0	1	1	1	1	1	1	2	2	2	1	5	2	2	2	2
1	2	2	2	2	3	3	3	8	2	1	4	5	4	2	4	5	2	4	2	-1	1	-1	1	0	0	-1	2	1	2	3	3	2	3	2	2	1	1	1	2	2	4	5	5	1	5	2	2	1	1
1	2	2	1	2	3	1	1	8	1	1	5	5	5	4	5	5	4	5	4	-1	0	-1	1	-1	-1	-1	3	1	1	1	2	1	0	1	1	2	0	1	2	1	4	2	2	1	4	4	4	4	4
1	2	2	1	2	4	3	2	#NULL!	1	1	5	5	2	4	4	4	2	2	3	-1	0	0	0	-1	-1	-2	1	3	3	1	2	1	99	2	3	3	1	2	4	2	4	2	4	1	4	2	4	2	2
1	2	3	1	2	3	4	1	7	3	1	5	5	5	4	5	5	5	5	2	0	0	0	0	0	-1	99	2	0	1	1	1	1	1	1	1	1	0	2	1	1	4	2	4	9	3	2	2	4	2
1	2	2	1	2	6	4	1	8	1	1	5	2	5	2	5	5	2	5	4	-1	0	-1	0	-1	0	0	1	1	1	1	0	1	0	1	3	2	0	2	2	1	2	2	2	1	5	5	5	5	5
1	2	2	2	2	4	3	2	8	2	1	5	5	5	4	5	5	2	5	4	-1	-1	-1	0	-2	0	-1	0	1	1	1	1	1	2	2	2	0	2	1	2	1	2	2	2	1	5	2	4	4	4
1	2	2	2	2	5	3	2	8	1	1	4	5	5	4	5	5	2	4	3	#NULL!	-1	-1	0	-1	-1	-2	1	1	2	2	3	1	3	1	3	0	99	2	3	2	4	4	4	2	5	5	5	5	5
1	2	1	1	2	5	2	1	8	2	1	5	5	5	1	5	5	4	5	5	0	0	-1	1	0	0	0	0	0	1	1	1	0	0	1	1	0	0	2	2	1	2	2	2	1	5	4	4	4	4
1	2	1	2	2	5	3	1	8	1	1	5	5	5	2	5	5	4	5	5	-2	0	0	0	-1	-1	0	0	0	2	1	1	0	0	0	1	2	1	1	2	1	4	2	4	1	5	4	4	4	2
1	2	3	1	1	3	4	1	8	1	1	5	5	5	2	4	5	4	4	4	0	1	-1	0	0	-1	-1	0	1	1	1	2	0	3	2	2	2	1	1	4	2	2	2	2	1	5	4	4	4	4
1	2	2	1	2	4	4	1	8	1	1	5	4	5	2	4	4	4	4	3	-1	-1	0	0	-1	-1	0	0	0	1	0	2	0	2	1	1	0	0	2	2	2	2	2	2	1	5	4	4	4	4
1	2	3	1	2	4	2	1	8	1	1	5	5	5	1	5	5	5	5	5	0	0	-1	0	-1	-1	-1	0	0	1	1	1	0	2	1	2	0	0	1	1	1	1	1	1	1	5	5	5	5	5
1	2	2	2	2	4	3	1	8	1	1	5	5	4	2	5	5	4	5	5	-2	-1	-1	0	0	0	0	1	0	1	0	1	0	1	2	1	2	0	1	2	1	4	2	4	1	5	4	4	2	4
1	2	2	1	1	4	2	3	8	1	1	5	5	5	4	4	4	4	4	4	-1	-1	-2	-1	-2	-1	-2	1	1	2	1	0	2	99	0	2	2	1	3	4	2	4	3	4	1	5	4	4	4	4
1	2	2	1	1	4	2	1	8	3	1	5	5	5	2	5	5	5	5	5	-2	0	0	0	0	-1	-1	1	0	2	2	2	0	2	1	1	1	1	2	1	1	3	2	4	1	5	4	4	4	4
1	2	3	1	2	5	3	1	8	2	1	5	5	5	3	4	4	4	4	5	-1	0	-2	0	0	0	0	1	0	1	0	1	0	99	1	2	0	1	2	2	2	3	3	2	1	5	4	4	4	3
1	1	3	6	2	5	2	2	4	1	1	5	5	4	4	5	4	5	4	5	99	99	99	99	99	99	99	99	0	0	0	0	0	0	0	0	0	99	2	1	2	1	1	1	9	5	4	4	4	4
1	2	2	2	2	4	2	2	8	2	1	5	5	5	2	4	5	2	4	4	-1	0	0	-1	-1	-1	-2	1	1	2	2	1	1	0	0	3	2	0	2	3	2	3	2	2	1	5	3	2	3	3
1	2	2	2	2	4	3	1	8	2	1	5	5	5	1	5	5	4	5	4	-2	0	-1	0	0	0	0	1	1	1	1	0	1	99	2	3	0	0	1	4	1	5	4	4	1	5	5	4	4	4
1	2	2	1	1	5	3	1	8	1	1	4	4	4	2	4	5	3	4	1	-1	0	0	0	-1	0	-1	1	0	1	0	0	0	1	1	0	0	1	2	4	2	3	2	2	6	5	3	4	4	4
1	2	3	1	2	5	4	1	8	3	1	5	4	5	2	4	4	4	3	4	-1	-1	-1	0	0	-1	-1	1	1	1	1	1	1	3	2	1	0	0	2	2	1	2	2	2	1	5	5	4	4	4
1	2	2	2	2	4	3	1	8	1	1	5	5	5	2	5	5	4	5	5	0	0	-1	0	-1	-1	0	1	1	2	1	2	0	3	1	1	1	2	2	2	2	4	4	2	1	5	4	4	2	4
1	2	3	1	2	3	1	3	#NULL!	1	1	5	5	5	1	5	5	5	5	2	0	#NULL!	-1	0	-1	0	-1	0	0	0	1	1	1	99	0	0	0	0	1	1	1	2	1	2	1	5	#NULL!	#NULL!	#NULL!	#NULL!
1	2	1	1	1	2	2	1	7	1	1	5	5	2	5	5	3	5	4	4	0	1	0	-1	0	0	0	0	1	0	1	3	0	3	1	1	0	1	2	2	1	2	2	4	1	5	2	2	2	2
1	2	2	1	2	4	2	2	8	1	1	5	5	5	3	5	5	3	5	5	-1	0	-1	0	0	0	0	0	0	1	1	1	0	2	1	1	2	0	2	2	1	2	3	2	1	4	4	4	4	1
1	2	2	1	2	4	3	3	8	1	1	5	5	5	4	5	5	5	5	5	0	0	0	0	0	0	-1	0	0	0	1	1	1	0	0	1	1	0	1	1	1	1	1	4	1	5	5	5	5	5
1	2	2	1	2	3	3	3	8	2	1	5	5	2	4	5	5	2	4	4	0	0	-1	0	-1	-1	0	1	2	1	1	2	1	2	2	2	2	2	2	4	1	4	4	2	1	5	4	4	1	1
1	2	2	1	2	4	2	3	5	4	1	5	5	5	4	5	5	5	5	5	-1	-1	-1	0	0	-1	-1	0	0	1	0	1	0	1	1	2	1	0	2	2	2	2	2	4	1	5	4	4	4	4
1	2	1	2	1	3	3	1	8	1	1	5	4	5	2	4	5	1	1	1	0	1	0	-1	-1	0	1	1	1	1	2	2	1	3	1	3	2	1	2	2	1	2	5	5	1	5	3	2	2	2
1	2	2	1	2	5	4	3	6	1	1	4	4	4	4	4	4	3	4	5	-2	0	0	-1	-2	-1	0	1	2	2	2	1	0	2	1	1	2	2	2	4	2	5	2	5	1	5	4	4	4	4
1	2	2	1	2	4	1	1	8	2	1	5	5	2	2	5	5	1	5	5	-2	-2	-2	-2	-1	-2	-2	0	0	0	1	2	0	0	0	0	1	1	1	1	1	1	1	4	1	4	5	5	5	5
1	1	3	3	1	3	3	1	#NULL!	2	1	5	5	5	3	5	5	3	3	5	99	99	99	99	99	99	99	99	0	1	1	1	1	1	1	1	0	99	2	2	1	4	1	5	5	5	5	5	5	5
1	2	3	2	2	6	4	3	8	2	1	5	5	4	2	5	5	4	5	5	-2	0	-1	-1	-1	-1	-1	1	0	2	1	0	1	99	1	1	2	1	2	1	1	2	3	4	1	4	4	4	4	3
1	2	2	1	2	4	3	1	5	2	1	5	5	1	5	4	4	1	1	3	0	0	0	0	0	0	-1	1	3	2	2	1	1	2	1	3	2	0	1	4	2	5	2	5	1	4	2	3	4	2
1	2	3	1	1	4	3	1	3	2	1	5	5	5	3	5	3	2	4	4	-2	-2	-2	-1	-2	-2	-2	2	3	3	0	1	0	3	3	3	1	0	2	3	2	2	3	2	8	3	5	4	4	4
1	2	2	2	2	4	4	1	8	1	1	5	4	5	4	5	5	4	5	4	-2	0	-1	0	-1	-1	-2	0	0	1	1	1	0	1	0	0	0	0	1	2	1	4	2	4	1	5	4	4	4	4
1	2	2	1	2	3	2	1	8	1	1	5	1	5	5	5	5	3	4	5	0	-1	-1	1	0	-1	-2	1	0	1	1	2	1	99	1	1	2	1	1	2	1	4	3	2	1	5	4	4	4	4
1	2	3	1	2	4	3	1	8	2	1	5	5	4	2	5	5	4	4	4	0	-1	0	0	1	0	0	0	0	1	0	1	0	2	1	1	1	1	1	2	2	4	2	4	1	5	4	2	2	2
1	2	1	2	2	5	2	3	3	1	1	4	5	2	3	5	4	3	3	4	-1	0	0	0	0	0	0	0	99	1	1	1	0	1	0	1	1	0	2	3	1	4	3	2	1	4	3	3	4	4
1	2	2	2	1	3	4	1	8	1	1	5	5	4	4	5	5	4	5	2	-1	0	0	0	0	-1	0	1	1	1	0	2	0	1	1	2	2	1	2	2	1	2	2	4	1	5	4	4	4	4
1	2	2	1	1	5	3	1	8	1	1	5	5	5	2	5	5	4	4	4	-2	-1	-1	0	0	-1	-1	0	0	1	1	0	0	0	0	0	1	0	1	1	1	2	2	1	1	5	4	4	4	4
1	2	1	1	1	4	1	1	8	1	1	5	5	4	2	4	5	4	5	1	-1	0	-1	-1	-1	0	-1	1	1	0	0	1	0	2	1	3	2	1	5	2	2	3	3	4	1	5	4	4	4	4
1	2	2	1	1	3	3	1	7	2	1	5	5	5	4	5	5	3	5	4	-1	0	0	0	-1	0	0	1	99	2	2	3	1	1	3	2	2	2	3	4	1	4	2	4	2	5	4	3	2	2
1	2	3	1	2	3	1	2	8	3	1	5	5	5	1	5	5	5	5	5	-2	-1	-1	0	-1	-1	-1	0	0	1	0	2	0	99	1	1	1	1	2	1	1	3	2	2	1	5	4	4	4	2
1	1	2	4	1	2	1	1	8	1	1	5	4	5	4	4	5	4	5	5	99	99	99	99	99	99	99	99	0	1	0	2	0	2	2	1	2	99	1	2	1	2	2	4	1	4	4	4	4	4
1	2	2	1	2	1	3	3	6	4	1	5	5	5	2	5	5	4	5	5	0	-1	-1	-1	-1	-1	0	1	0	2	1	3	1	2	1	3	1	1	2	2	2	2	2	4	1	5	4	4	4	3
1	1	3	6	1	2	2	2	8	1	1	5	5	5	1	5	5	1	5	4	99	99	99	99	99	99	99	99	1	2	0	2	0	99	1	1	0	99	1	2	1	3	2	2	6	5	3	2	2	2
1	1	2	2	2	5	2	2	8	1	1	5	5	5	3	5	5	5	5	4	-1	-2	-2	-1	-2	-2	-2	1	1	1	0	1	1	1	1	1	1	0	2	3	2	4	3	4	9	#NULL!	3	3	3	3
1	2	2	1	2	5	1	2	3	1	1	3	4	2	3	2	5	2	2	4	-1	-1	-1	-1	-1	-1	-1	1	1	1	1	1	1	0	2	99	3	1	2	2	1	4	2	2	1	5	5	2	2	4
1	2	2	1	1	4	3	1	4	1	1	5	5	5	4	5	5	5	5	5	0	0	-1	0	0	0	0	1	99	1	1	1	0	99	2	2	0	1	1	4	1	4	2	5	1	5	4	4	4	4
1	2	2	1	1	4	1	1	#NULL!	3	1	5	5	5	1	5	5	5	5	5	1	-1	-2	0	-1	-1	0	0	0	1	0	1	0	1	1	1	1	1	1	1	1	4	2	2	1	5	#NULL!	#NULL!	#NULL!	#NULL!
1	2	2	1	2	4	2	2	#NULL!	2	1	5	5	2	4	1	2	1	1	5	-1	0	0	0	0	0	-1	1	3	1	1	2	0	0	1	0	1	3	1	2	3	4	3	2	1	4	3	2	2	3
1	1	2	6	1	1	3	3	8	2	1	4	5	5	1	3	5	2	5	5	99	99	99	99	99	99	99	99	1	1	0	3	0	99	2	1	0	99	2	3	1	2	2	4	5	4	3	4	2	2
1	2	2	2	2	4	4	2	8	1	1	5	5	5	2	5	5	4	5	5	-1	0	0	0	-1	-1	-1	0	0	1	1	1	0	1	1	1	1	1	1	2	1	2	2	2	1	5	4	4	2	2
1	2	2	2	2	6	3	1	8	2	1	5	5	5	4	4	4	5	5	1	-1	-1	-1	1	-2	0	-2	1	0	1	0	1	0	1	1	0	1	2	1	3	1	4	2	4	9	3	5	5	5	5
1	2	2	2	2	3	2	1	#NULL!	1	1	4	5	3	4	4	4	2	2	4	-1	-1	-1	0	-1	-1	-1	0	99	1	0	1	0	1	0	1	0	0	2	2	1	2	2	2	1	5	4	4	4	4
1	2	2	1	2	5	3	3	8	4	1	5	5	5	2	5	5	5	5	2	-1	-1	-1	0	0	0	0	0	1	1	1	0	0	0	0	1	1	0	1	2	1	2	2	2	1	5	5	5	5	4
1	2	2	2	2	5	3	2	8	1	1	5	5	5	2	5	5	5	5	4	-2	0	-1	0	0	-1	-1	1	1	1	2	1	0	99	0	2	1	1	1	1	1	2	2	4	1	5	2	4	2	4
1	2	2	1	1	5	3	1	8	1	1	5	5	4	2	5	5	4	5	3	0	0	-2	0	0	-1	0	1	0	2	99	1	3	2	2	0	0	2	1	2	1	2	1	4	1	5	5	5	5	5
1	2	3	1	1	5	1	1	3	1	1	5	3	3	3	5	5	1	3	1	0	0	0	1	0	-1	-1	0	3	2	1	1	2	3	3	3	3	3	2	5	3	4	2	5	1	5	4	5	4	5
1	2	1	1	1	4	4	1	8	1	1	5	5	5	2	5	5	4	5	1	1	2	-1	0	0	0	0	0	0	1	0	1	0	0	0	1	0	0	2	2	2	4	4	3	1	5	5	5	4	5
1	2	2	1	1	4	1	1	8	2	1	5	5	5	1	5	5	5	5	4	-2	-1	-1	0	-1	-1	0	1	1	1	1	2	0	1	1	2	0	1	1	2	1	2	3	4	4	5	4	4	2	4
1	2	2	1	1	4	4	1	8	1	1	5	4	3	2	5	5	2	5	1	1	-1	-1	0	-2	-1	-2	0	1	1	2	2	0	0	0	3	1	1	2	2	1	4	3	4	1	5	4	2	1	1
1	2	2	1	2	3	3	1	7	2	1	5	5	5	1	5	5	4	5	5	0	0	0	0	0	-1	0	1	1	2	0	2	1	2	1	2	1	1	2	2	2	4	4	4	1	4	4	2	2	2
1	2	1	1	1	4	3	1	8	1	1	5	5	4	2	5	5	3	4	5	0	0	-2	0	0	0	-2	0	1	1	1	0	0	0	0	0	0	1	1	2	1	2	2	4	1	5	4	2	4	4
1	2	3	2	2	6	4	1	8	1	1	5	5	5	1	5	5	5	5	5	-1	-1	0	0	0	-1	0	1	0	1	1	1	1	1	1	2	0	0	1	2	2	2	4	4	1	5	4	4	2	3
1	2	2	1	2	3	3	1	7	3	1	5	5	5	1	5	5	4	5	4	0	0	0	1	0	0	0	0	0	1	2	1	0	2	1	1	0	0	2	2	1	2	2	4	1	5	5	5	5	5
1	2	1	2	2	4	2	1	4	2	1	4	4	4	4	4	4	4	4	4	-2	1	0	0	0	-1	0	1	1	1	1	1	0	1	1	1	0	1	1	2	2	1	2	1	1	5	5	5	5	5
1	2	3	1	1	3	4	1	8	3	1	5	5	5	2	5	5	4	5	5	-1	0	0	0	-1	-1	-1	0	0	0	0	2	0	3	1	1	0	0	1	1	1	4	1	2	1	5	4	5	5	4
1	2	1	1	1	3	2	3	3	1	1	4	4	3	4	4	5	1	3	4	0	1	0	-1	-1	0	-1	1	99	1	1	3	1	1	1	1	2	1	2	2	2	4	2	5	1	5	2	4	2	2
1	2	3	2	1	3	1	1	8	1	1	5	5	5	1	5	5	5	5	5	99	0	-2	0	-1	-1	-2	0	0	0	1	2	0	0	1	2	0	1	1	1	1	2	1	1	1	5	4	4	4	4
1	2	3	1	2	5	3	1	7	3	1	5	4	5	3	5	4	4	5	5	-1	0	0	0	0	0	-2	1	0	1	0	0	0	0	1	2	1	1	1	2	1	2	3	2	1	5	3	4	4	3
1	2	3	2	2	4	2	2	7	1	1	5	5	5	2	5	5	5	5	1	0	0	-1	1	-1	-1	0	0	1	1	2	1	2	99	1	1	2	1	1	2	1	2	2	4	1	5	4	4	4	4
1	2	2	1	2	6	4	1	8	1	1	5	5	5	3	5	2	5	5	4	0	0	0	0	0	0	0	0	0	1	1	1	1	2	1	1	0	0	1	2	1	2	2	4	1	5	4	3	4	3
1	2	2	1	1	5	1	1	8	1	1	5	5	5	2	4	5	4	5	2	-1	0	-1	1	0	-1	-1	1	0	2	2	2	0	2	2	3	2	2	2	4	1	2	2	4	1	5	3	3	2	3
1	2	2	1	1	4	4	1	8	1	1	5	5	5	2	4	5	4	5	4	-1	-1	-1	0	-1	0	0	2	1	2	1	2	0	2	2	3	1	1	4	4	2	5	5	2	1	5	4	3	4	2
1	2	1	1	1	4	2	3	7	1	1	5	5	5	3	5	5	4	5	3	-1	-1	0	0	-1	0	0	0	1	1	1	2	0	2	2	1	2	2	1	2	1	2	2	2	1	5	4	5	4	4
1	1	3	6	1	3	2	1	8	1	1	5	5	4	2	4	5	4	5	3	99	99	99	99	99	99	99	99	1	1	1	2	0	99	1	1	1	99	1	2	1	5	4	4	1	5	3	2	2	2
1	2	2	1	2	4	1	3	6	1	1	5	5	5	1	5	5	4	4	5	0	-1	-1	-1	-2	0	-1	1	1	1	1	2	0	1	0	2	0	1	1	2	2	4	2	3	1	5	4	4	3	4
1	2	2	2	2	3	2	1	7	1	1	5	5	5	4	5	5	4	5	4	-1	0	-1	0	-1	0	-1	2	0	1	2	2	2	3	1	1	2	2	2	3	2	4	4	2	1	5	4	4	4	3
1	2	2	1	2	5	4	2	7	1	1	5	5	5	2	5	5	4	5	4	0	1	-2	0	-1	-1	-1	1	1	2	1	1	1	2	2	2	1	1	2	2	1	4	4	2	1	5	4	3	4	4
1	1	2	6	2	4	4	1	8	1	1	5	5	4	1	5	5	4	5	5	99	99	99	99	99	99	99	99	1	1	2	1	1	2	2	2	0	99	2	2	1	4	2	2	2	5	4	4	4	4
1	2	2	1	2	4	3	2	8	2	1	5	5	5	4	5	5	2	5	4	-1	0	-1	0	-1	-2	-2	1	1	1	1	1	2	1	3	1	2	1	1	2	1	4	2	2	1	5	2	4	3	4
1	2	2	2	2	4	3	3	8	2	1	5	5	5	3	5	5	4	5	4	0	-1	-1	0	0	-1	0	3	1	2	0	2	1	99	1	2	2	1	2	2	2	3	4	4	2	5	4	4	4	4
1	2	2	2	2	5	3	3	8	1	1	5	5	4	2	5	5	4	4	5	-1	-1	-1	0	0	0	-1	1	0	0	1	1	0	1	0	1	0	0	1	1	1	1	1	2	1	5	4	4	4	4
1	2	2	2	2	4	3	1	8	1	1	5	5	5	2	5	5	3	5	2	-1	-1	-1	-1	-1	0	-1	2	0	1	1	1	1	1	1	2	1	1	2	3	1	4	4	2	2	5	4	3	4	4
1	2	3	1	2	4	4	2	8	1	1	5	4	2	3	4	5	4	4	4	-2	0	0	0	1	-1	-1	1	0	2	1	1	1	2	1	1	1	0	1	2	2	2	4	4	1	5	4	4	5	5
1	2	2	1	2	4	3	1	8	2	1	5	5	5	1	5	5	5	5	5	-1	0	-1	0	0	0	-1	0	0	1	1	1	1	1	1	1	1	0	2	2	1	1	1	1	1	5	4	3	3	2
1	2	2	1	2	5	3	2	8	1	1	5	4	5	2	5	5	4	5	3	-2	-1	-1	1	0	-1	-1	0	1	1	1	0	0	0	1	2	0	0	2	2	1	2	2	4	1	5	5	5	5	4
1	2	1	6	1	2	1	1	8	1	1	5	5	5	2	4	5	5	5	4	-1	0	-1	0	-1	-1	-1	2	0	1	1	3	0	99	1	1	1	1	2	3	2	2	4	4	1	5	4	2	4	4
1	2	2	2	2	5	2	3	8	3	1	5	4	5	3	5	5	5	5	3	-2	0	-2	-1	-1	0	-1	1	0	3	0	3	2	3	3	3	3	2	3	4	2	3	3	1	1	4	4	4	5	5
1	2	2	1	1	3	1	2	8	2	1	5	5	5	4	5	5	4	5	4	-2	-1	-1	-1	-1	-1	-1	1	0	2	3	3	2	2	2	3	3	3	2	2	2	2	3	5	1	5	2	4	4	2
1	2	2	2	1	4	1	1	8	2	1	5	5	5	2	5	5	4	5	5	-1	0	-1	0	0	0	0	0	0	1	0	2	0	1	1	0	0	1	1	1	1	1	1	1	1	5	5	4	4	4
1	2	3	1	2	4	2	1	3	1	1	4	4	4	4	4	3	3	5	3	1	0	0	0	-1	0	-1	3	3	3	2	2	1	0	2	3	3	1	3	4	2	5	4	4	7	5	4	3	3	3
1	2	1	1	1	4	2	3	8	1	1	5	4	5	2	5	5	5	5	4	-2	0	-1	0	-1	0	-1	1	0	1	0	1	0	99	0	0	0	0	1	2	1	3	2	2	1	5	3	3	4	4
1	2	1	2	1	2	1	3	8	1	1	5	4	5	3	5	5	5	5	4	1	0	-1	0	0	0	-1	0	0	1	0	1	0	1	3	1	99	1	1	2	1	4	3	3	1	5	4	4	4	4
1	2	2	2	1	2	1	2	8	1	1	5	5	5	3	4	5	4	5	1	-2	-1	-2	-1	-2	-2	-2	1	2	2	3	3	2	99	2	3	2	2	1	4	2	4	4	5	2	5	2	1	1	1
1	2	2	1	1	5	4	1	8	1	1	5	5	5	2	4	5	4	5	5	-1	0	-1	0	0	-1	0	0	1	1	1	1	2	2	0	1	0	1	1	2	1	2	4	4	1	5	4	4	4	2
1	2	2	1	2	3	3	1	#NULL!	1	1	#NULL!	#NULL!	#NULL!	#NULL!	#NULL!	#NULL!	#NULL!	#NULL!	#NULL!	#NULL!	#NULL!	#NULL!	#NULL!	#NULL!	#NULL!	#NULL!	#NULL!	#NULL!	#NULL!	#NULL!	#NULL!	#NULL!	#NULL!	#NULL!	#NULL!	#NULL!	#NULL!	#NULL!	#NULL!	#NULL!	#NULL!	#NULL!	#NULL!	#NULL!	#NULL!	#NULL!	#NULL!	#NULL!	#NULL!
1	2	3	1	2	4	2	3	#NULL!	3	1	5	5	3	4	4	4	4	4	4	-2	-1	0	0	0	-1	0	1	99	2	2	2	1	2	1	3	1	1	2	2	1	4	4	2	1	5	4	4	4	4
1	2	2	1	2	5	4	1	#NULL!	1	1	4	3	4	4	4	4	4	3	4	0	0	0	0	0	0	0	0	1	2	1	0	0	2	1	3	3	1	2	2	2	4	4	4	1	5	#NULL!	#NULL!	#NULL!	#NULL!
1	2	2	1	1	5	2	1	#NULL!	2	1	5	5	5	2	5	5	5	5	4	-1	#NULL!	0	0	-1	-1	-1	0	0	2	0	1	0	99	1	3	1	0	2	2	2	2	1	4	1	5	#NULL!	#NULL!	#NULL!	#NULL!
1	2	2	2	1	3	3	1	#NULL!	1	1	5	5	5	2	5	5	4	5	4	-2	-1	0	0	0	-1	-1	1	0	1	1	3	1	1	1	2	0	1	2	2	1	2	2	2	1	5	4	4	4	4
1	2	3	2	1	5	4	2	#NULL!	1	1	5	5	5	4	5	5	5	5	2	-2	-1	-1	-1	-1	-1	-1	1	1	1	0	0	0	0	1	1	0	1	#NULL!	#NULL!	#NULL!	#NULL!	#NULL!	#NULL!	#NULL!	#NULL!	#NULL!	#NULL!	#NULL!	#NULL!
1	2	2	1	2	6	3	1	7	2	1	5	5	4	2	4	5	3	5	5	-1	0	-1	0	0	-1	0	0	99	1	1	1	1	1	1	1	1	0	2	2	1	4	2	3	1	5	5	4	3	4
1	2	2	1	2	6	3	1	8	1	1	5	5	5	2	5	5	4	4	4	0	0	0	0	0	0	0	1	0	1	1	0	0	1	1	0	0	0	2	2	1	4	2	2	1	5	4	4	4	4
1	2	2	1	2	4	3	1	7	1	1	5	5	5	4	5	5	5	5	4	0	0	1	-1	0	0	0	1	0	1	1	1	1	2	0	1	0	1	1	1	1	2	2	4	1	5	4	4	3	4
1	2	1	1	2	4	1	1	7	2	1	5	5	4	3	5	5	2	5	5	-2	0	0	0	0	-1	-1	0	0	2	0	1	0	99	2	1	1	1	1	4	2	2	2	2	1	5	4	3	4	4
1	2	2	1	2	5	3	3	7	1	1	5	5	4	4	5	5	5	4	4	-2	-1	-1	0	0	-1	-1	1	0	1	0	1	0	1	1	1	0	1	2	2	2	2	2	2	2	5	4	4	4	4
1	2	2	1	1	4	2	1	8	1	1	4	5	4	2	4	5	4	5	2	-2	0	-1	0	1	-2	-1	1	1	1	2	3	0	1	0	1	1	0	2	3	2	2	2	5	7	5	4	3	3	4
1	2	3	1	2	4	3	3	8	3	1	5	5	5	1	5	5	5	5	5	1	0	0	0	0	0	-1	1	1	1	1	1	0	2	0	1	0	2	1	2	2	2	2	2	1	5	3	3	3	3
1	1	2	4	2	4	4	3	7	1	1	5	5	4	3	5	5	2	4	2	99	99	99	99	99	99	99	99	1	2	1	1	1	2	1	3	3	99	2	4	2	4	2	4	2	5	4	4	4	4
1	1	2	6	1	3	3	1	8	1	1	5	5	3	3	5	5	5	3	4	99	99	99	99	99	99	99	99	0	0	0	1	0	99	0	0	1	99	1	1	1	2	1	2	9	3	4	4	4	2
1	1	1	6	1	6	2	1	4	1	1	4	5	5	4	5	1	4	4	5	-2	-2	-2	-2	-2	-2	-2	99	0	1	2	1	0	2	0	1	99	1	2	3	2	5	3	5	2	5	2	3	4	4
1	2	2	1	2	5	4	1	#NULL!	2	1	5	5	5	2	5	5	5	5	3	-1	0	-1	0	0	-1	1	2	0	2	2	2	2	3	1	3	99	1	2	2	2	1	4	4	1	2	#NULL!	#NULL!	#NULL!	#NULL!
1	2	2	1	2	1	3	1	7	2	1	5	5	5	2	5	5	4	5	4	-1	0	0	0	-1	0	-1	2	99	3	1	3	1	3	1	3	2	1	1	2	1	2	2	4	1	5	4	3	3	3
1	2	2	2	1	3	1	1	7	2	1	5	5	5	2	5	5	5	5	4	-1	-1	0	-1	-1	-1	-1	2	0	3	2	3	1	99	1	2	2	3	3	2	2	2	1	5	8	5	4	3	3	3
1	2	2	1	1	4	4	1	8	1	1	5	5	5	1	5	5	4	5	4	0	0	0	0	1	0	0	1	1	2	1	2	1	3	1	2	1	0	2	2	2	2	2	4	1	5	4	4	4	4
1	2	2	1	2	4	1	1	8	1	1	5	5	5	3	5	5	5	5	3	-2	0	99	0	0	0	-2	2	1	2	1	1	0	1	2	3	2	1	2	4	2	5	4	5	1	5	4	2	2	3
1	2	2	2	2	3	2	1	8	2	1	5	5	5	2	5	5	4	5	5	-2	-1	-2	0	-1	-2	-2	1	1	1	1	2	0	99	1	2	2	2	2	3	2	5	4	4	4	5	4	4	4	4
1	2	2	1	1	5	4	1	7	1	1	5	5	5	4	5	5	5	5	5	0	0	0	0	0	0	0	1	0	2	2	3	0	1	2	3	0	2	1	2	1	2	2	2	1	5	5	5	5	5
1	2	2	1	1	3	1	1	8	1	1	5	5	5	5	5	5	5	5	2	-1	-1	-1	-1	-1	-1	-1	1	0	0	1	1	0	0	0	1	0	1	1	1	1	2	1	2	1	5	3	2	1	1
1	2	3	2	2	2	3	1	8	1	1	5	5	5	2	5	5	2	5	2	-2	-1	-1	0	-1	-1	-1	2	1	2	1	3	0	3	3	3	1	2	2	4	1	4	4	2	1	4	4	4	4	4
1	2	2	1	1	3	3	1	7	2	1	5	5	5	4	3	5	3	5	2	-1	-1	-1	0	-1	-1	-2	2	1	3	2	3	0	2	3	3	3	0	4	3	1	5	5	5	1	3	5	5	4	4
1	2	2	1	2	5	3	1	7	2	1	5	5	5	2	5	5	5	5	4	-2	-1	-1	0	-1	0	0	1	0	1	0	1	0	0	1	2	0	1	2	1	1	1	2	2	1	5	5	5	4	4
1	2	2	1	2	5	3	1	8	1	1	5	4	4	3	5	5	4	5	3	-2	0	-1	0	-1	0	0	1	1	0	1	2	1	1	2	2	1	1	1	2	1	2	2	3	1	5	4	3	4	4
1	2	2	1	2	4	3	1	8	1	1	5	5	4	2	5	5	2	4	3	-1	0	0	1	0	0	1	0	1	1	1	1	1	2	1	3	1	1	1	2	1	2	2	2	1	5	4	3	2	3
1	2	2	1	1	3	2	1	8	4	1	5	5	3	3	4	5	3	4	5	-2	-1	-1	0	-1	0	0	0	0	2	1	1	1	99	1	1	1	1	2	4	2	3	4	4	1	5	4	3	3	3
1	2	2	2	2	4	2	1	#NULL!	1	1	5	5	5	1	5	5	5	5	4	#NULL!	#NULL!	#NULL!	#NULL!	#NULL!	#NULL!	#NULL!	#NULL!	#NULL!	#NULL!	#NULL!	#NULL!	#NULL!	#NULL!	#NULL!	#NULL!	#NULL!	#NULL!	#NULL!	#NULL!	#NULL!	#NULL!	#NULL!	#NULL!	#NULL!	#NULL!	#NULL!	#NULL!	#NULL!	#NULL!
1	2	2	2	2	4	3	1	#NULL!	1	1	5	5	5	1	5	5	5	5	2	-2	0	-1	0	0	0	0	2	0	2	2	2	0	2	1	3	3	2	2	3	1	2	4	4	1	5	#NULL!	#NULL!	#NULL!	#NULL!
1	2	2	2	2	4	3	1	7	1	1	5	5	5	2	5	5	5	5	5	-1	0	-1	0	-1	-1	0	0	1	1	2	2	1	2	1	1	1	1	2	2	1	3	2	5	1	5	3	2	3	2
1	2	3	1	2	5	4	1	7	1	1	5	5	5	4	5	5	5	5	3	-1	0	-1	0	-1	-1	-1	0	0	1	1	1	1	2	1	1	0	1	1	2	1	2	4	2	1	5	4	4	4	4
1	2	3	2	2	6	4	1	8	1	1	5	5	5	2	5	5	4	5	3	0	0	-1	0	0	0	0	0	0	1	0	0	1	2	1	2	0	0	2	2	2	2	3	2	1	5	3	4	3	3
1	2	2	1	1	5	4	1	8	1	1	4	4	5	1	4	5	4	5	5	-2	0	-1	0	1	-1	0	0	1	1	0	1	0	2	0	3	2	1	1	2	2	2	2	2	1	5	4	4	4	3
1	2	2	1	2	4	3	1	8	1	1	5	5	5	4	4	5	2	5	2	-1	0	-1	0	0	-1	0	1	1	2	3	2	2	1	1	3	1	1	2	3	1	3	2	4	1	4	4	3	2	2
1	2	3	1	2	4	2	1	8	1	1	5	5	4	1	5	5	2	4	2	-1	-1	-1	-1	-1	-1	-2	1	1	2	3	1	1	1	1	3	2	1	4	4	2	5	5	4	1	5	4	4	2	2
1	2	2	1	2	5	3	3	8	1	1	5	5	4	1	5	5	2	4	2	-1	1	-1	0	0	-1	-1	0	1	1	1	1	0	1	1	1	0	1	1	1	1	2	2	4	1	5	4	4	4	4
1	2	2	1	2	2	2	3	7	3	1	5	5	5	2	5	5	2	5	4	0	0	0	0	0	-1	-2	1	2	2	3	3	1	3	3	3	3	3	2	3	2	4	4	4	1	5	2	2	2	1
1	2	2	1	2	5	4	1	7	1	1	5	5	2	1	5	5	4	4	5	1	1	0	0	1	0	0	0	1	1	1	1	1	1	1	2	1	0	1	1	1	2	2	1	1	5	5	5	5	5
1	2	2	1	2	4	3	3	8	1	1	5	5	4	2	4	4	2	4	5	0	0	-1	0	0	0	0	1	1	1	2	2	1	1	1	2	1	1	2	3	1	2	2	2	1	5	4	2	2	4
1	1	3	6	2	3	4	1	7	1	1	5	5	5	2	5	5	4	4	5	99	99	99	99	99	99	99	3	1	2	1	3	1	0	2	1	3	99	2	2	1	5	3	4	2	5	4	4	4	4
1	1	3	6	1	4	3	1	8	1	1	5	5	5	1	4	5	4	5	2	99	99	99	99	99	99	99	99	1	1	1	1	1	2	1	2	2	99	1	2	2	2	2	4	2	5	4	4	4	2
1	2	2	1	1	4	1	1	8	1	1	5	5	5	4	4	5	5	5	2	2	0	0	0	-1	0	0	0	1	1	1	3	0	3	2	3	0	0	2	2	2	4	4	4	7	5	5	5	5	5
1	2	2	2	2	5	3	1	#NULL!	1	1	5	5	5	1	5	5	4	5	3	#NULL!	#NULL!	#NULL!	#NULL!	#NULL!	#NULL!	#NULL!	#NULL!	#NULL!	#NULL!	#NULL!	#NULL!	#NULL!	#NULL!	#NULL!	#NULL!	#NULL!	#NULL!	#NULL!	#NULL!	#NULL!	#NULL!	#NULL!	#NULL!	#NULL!	#NULL!	#NULL!	#NULL!	#NULL!	#NULL!
1	2	3	1	1	4	2	1	#NULL!	2	1	5	1	5	3	5	5	5	5	#NULL!	-2	#NULL!	-1	0	0	0	-2	2	0	0	0	1	0	1	1	3	0	3	1	2	1	3	3	2	1	4	#NULL!	#NULL!	#NULL!	#NULL!
1	2	2	1	2	6	4	1	7	2	1	4	4	3	2	3	5	2	4	4	-1	0	-1	0	-1	-1	-1	0	1	1	0	0	0	0	0	0	1	0	1	2	1	4	3	2	1	5	4	4	4	4
1	2	2	1	2	5	3	2	6	1	1	4	5	4	4	2	3	4	4	5	-1	0	0	0	0	-1	0	0	2	1	1	0	0	0	0	1	0	0	2	2	2	4	2	2	1	5	4	4	3	4
1	2	3	1	2	4	3	1	8	3	1	5	5	5	1	5	5	5	5	5	-2	-2	-1	-1	0	-1	-1	1	0	2	1	1	1	2	1	2	1	0	2	1	1	4	2	2	6	5	3	2	2	2
1	2	2	2	2	5	4	1	8	1	1	4	5	4	2	4	5	4	4	3	-1	1	-1	0	-2	0	-1	1	1	1	1	1	0	1	2	3	2	1	2	4	2	4	2	2	1	5	4	4	3	4
1	2	2	2	2	4	2	1	8	1	1	5	5	5	1	5	5	5	5	5	-1	-2	-1	0	0	-1	-1	1	0	1	1	1	1	1	1	1	1	1	1	1	1	2	1	1	1	5	4	4	4	4
1	2	2	1	2	5	4	2	8	1	1	5	5	4	1	5	5	4	5	4	-1	0	0	0	0	-1	0	1	0	1	1	1	1	2	1	1	1	2	2	2	1	2	2	4	1	5	4	4	4	4
1	2	3	2	2	4	4	3	8	1	1	5	5	4	1	5	5	4	4	4	-2	-1	-2	0	0	-1	-1	0	0	0	0	1	0	0	0	1	0	0	1	1	1	3	1	2	1	4	4	4	4	4
1	2	3	1	2	5	4	1	7	2	1	5	5	5	2	5	5	5	5	3	-1	-1	0	-1	-2	-1	-1	1	1	1	1	1	2	1	1	1	1	0	1	2	2	4	2	4	1	5	4	4	5	4
1	2	2	1	2	3	4	1	8	2	1	5	5	5	4	5	5	4	5	5	0	0	-1	-1	1	0	-1	3	1	3	1	2	0	1	1	3	3	2	2	2	2	5	4	2	1	5	5	5	5	5
1	2	2	1	2	6	4	1	#NULL!	1	1	5	4	3	2	4	5	4	4	3	-1	1	-1	1	0	0	0	1	2	2	1	1	1	2	2	2	2	1	2	2	2	2	4	4	1	5	#NULL!	#NULL!	#NULL!	#NULL!
1	2	3	1	2	2	1	1	4	4	1	5	5	5	2	5	4	2	5	1	0	0	-1	0	-1	0	0	0	2	1	0	1	0	2	3	0	0	0	1	1	1	1	1	1	1	5	5	4	4	4
1	2	1	2	1	4	1	1	8	1	1	5	5	3	2	5	5	4	3	5	-2	0	0	1	0	0	0	0	0	2	2	2	1	99	3	3	1	1	1	1	1	2	4	4	1	5	4	4	4	4
1	2	2	2	1	4	4	1	7	1	1	4	4	3	3	4	5	2	3	1	1	0	0	1	0	0	1	0	0	1	2	1	1	2	1	1	1	1	1	2	1	3	4	4	1	5	3	2	2	3
1	2	2	1	2	6	4	1	8	1	1	5	5	5	3	5	5	3	5	4	0	0	0	0	1	-1	0	0	0	1	1	1	0	2	1	3	1	0	1	4	1	4	4	3	1	5	4	4	4	2
1	2	1	2	2	3	1	1	#NULL!	1	1	4	5	1	4	4	5	1	3	5	1	0	-1	0	-1	0	-1	2	99	3	2	3	1	2	2	0	3	2	2	2	2	4	4	5	1	5	4	2	2	4
1	2	2	1	1	4	2	1	8	1	1	5	4	5	2	4	5	4	5	4	-2	-1	-1	0	0	-1	-1	1	1	1	1	3	0	1	2	2	1	2	1	2	1	3	2	4	1	5	4	4	4	4
1	2	1	1	2	4	4	1	7	1	1	5	5	5	3	5	5	2	5	5	-2	0	-2	1	0	-1	-1	1	0	1	1	2	2	0	1	3	1	1	2	4	2	3	4	4	1	5	4	4	4	4
1	2	1	1	1	4	1	1	7	2	1	4	5	4	2	4	5	4	4	3	-1	0	-1	0	0	-1	-1	1	1	2	1	2	1	2	2	1	2	1	2	2	2	2	2	2	1	5	3	2	1	1
1	2	2	1	1	4	2	1	8	1	1	5	5	4	4	5	5	5	5	5	-1	0	0	0	0	-1	-1	1	1	1	1	2	2	3	1	2	2	1	1	2	1	4	4	2	1	4	4	4	4	4
1	2	2	1	2	4	3	3	8	3	1	5	5	5	1	5	5	4	5	3	-2	-1	99	-1	0	-1	0	2	0	2	2	1	1	1	1	2	2	2	2	2	1	2	5	4	1	5	4	3	2	2
1	2	2	1	2	6	2	1	8	1	1	5	5	5	1	5	5	5	5	2	-2	1	-1	0	0	0	1	0	0	0	0	0	0	0	1	1	2	1	1	1	1	2	2	1	6	5	4	3	2	2
1	2	3	2	1	4	4	1	4	1	1	4	5	4	3	4	4	2	5	4	-1	0	-1	0	-1	0	-2	2	99	2	3	2	3	99	0	3	2	0	3	4	3	4	4	5	1	5	2	1	1	1
1	2	3	1	2	3	3	1	8	3	1	5	5	5	2	5	5	5	5	4	-2	-1	-1	0	0	0	0	1	1	2	1	2	0	0	1	1	1	0	2	2	2	2	3	2	1	5	3	2	4	4
1	2	2	2	2	5	4	1	8	1	1	5	5	5	2	5	5	5	5	5	-2	0	-1	0	1	-1	0	0	0	0	0	0	0	0	0	0	0	0	1	1	1	1	1	2	1	5	4	4	4	4
1	2	3	2	2	4	3	3	7	2	2	5	5	4	5	5	4	1	2	5	-1	0	-1	2	#NULL!	0	-1	1	3	2	0	1	2	2	3	3	0	0	2	4	1	4	4	4	1	5	5	5	5	5
1	2	2	1	2	2	2	1	5	1	2	4	4	3	4	4	3	3	4	2	-2	0	-1	-1	-1	0	-1	2	1	2	1	2	0	2	3	2	2	2	3	4	2	3	3	4	5	5	2	2	3	3
1	1	1	6	1	4	3	1	3	1	2	4	4	2	4	4	4	3	2	1	-2	-2	-1	0	0	-2	-2	1	1	1	3	3	2	2	2	3	1	2	2	2	2	2	3	4	2	5	3	2	2	3
1	2	2	1	1	4	2	2	#NULL!	1	2	4	4	4	5	2	5	2	4	1	0	0	0	0	0	0	0	1	2	2	2	1	2	2	1	3	1	1	4	2	4	4	4	4	2	5	2	2	2	2
1	2	3	2	2	5	4	1	5	4	2	5	5	3	4	5	5	5	2	3	-2	1	1	0	0	0	99	1	1	1	2	0	2	2	1	2	2	1	1	2	1	2	2	3	2	5	3	3	3	3
1	2	3	1	2	3	2	1	6	3	2	5	5	5	2	5	5	5	5	4	0	1	0	1	0	0	0	1	0	1	1	1	0	3	2	2	1	0	1	2	2	4	3	2	2	5	4	4	4	4
1	1	3	6	2	4	3	1	7	1	2	5	5	3	4	5	5	2	3	2	99	99	99	99	99	99	99	99	3	3	2	3	1	3	3	3	2	99	4	5	2	5	4	4	2	5	3	3	3	3
1	2	2	1	2	4	3	3	5	1	2	5	5	4	4	5	5	5	4	3	0	0	-1	-1	1	-1	-1	2	1	1	0	0	0	1	2	3	1	0	2	2	2	4	4	5	1	5	4	2	2	2
1	2	3	1	1	4	2	1	4	4	2	4	4	2	4	4	4	3	2	5	-1	-1	-1	0	-1	-1	-2	1	99	1	0	1	0	99	1	1	0	1	1	2	2	2	2	2	1	4	2	2	2	2
1	2	2	2	2	3	4	1	7	1	2	5	5	5	1	5	5	5	5	3	-2	0	-1	-1	1	-2	-1	3	0	3	3	1	3	0	2	2	3	0	4	4	3	5	5	5	9	3	3	4	3	3
1	1	3	2	2	4	3	2	8	1	2	5	5	4	3	5	5	4	4	3	-2	-2	-2	-1	-1	-1	-2	2	1	1	1	1	1	2	1	0	1	2	2	2	2	4	2	4	2	4	4	#NULL!	4	2
1	2	3	1	2	6	4	3	#NULL!	3	2	#NULL!	#NULL!	#NULL!	#NULL!	#NULL!	#NULL!	#NULL!	#NULL!	#NULL!	#NULL!	#NULL!	#NULL!	#NULL!	#NULL!	#NULL!	#NULL!	#NULL!	#NULL!	#NULL!	#NULL!	#NULL!	#NULL!	#NULL!	#NULL!	#NULL!	#NULL!	#NULL!	#NULL!	#NULL!	#NULL!	#NULL!	#NULL!	#NULL!	#NULL!	#NULL!	#NULL!	#NULL!	#NULL!	#NULL!
1	2	2	2	1	1	2	3	#NULL!	1	2	5	5	5	2	5	5	5	5	4	-1	0	-2	0	0	0	-2	#NULL!	#NULL!	#NULL!	#NULL!	2	2	99	2	3	1	0	#NULL!	#NULL!	#NULL!	#NULL!	#NULL!	#NULL!	#NULL!	#NULL!	#NULL!	#NULL!	#NULL!	#NULL!
1	2	2	1	1	2	1	1	#NULL!	1	2	#NULL!	#NULL!	#NULL!	#NULL!	#NULL!	#NULL!	#NULL!	#NULL!	#NULL!	#NULL!	1	#NULL!	#NULL!	#NULL!	#NULL!	#NULL!	#NULL!	#NULL!	#NULL!	#NULL!	#NULL!	#NULL!	#NULL!	#NULL!	#NULL!	#NULL!	#NULL!	#NULL!	#NULL!	#NULL!	#NULL!	#NULL!	#NULL!	#NULL!	#NULL!	#NULL!	#NULL!	#NULL!	#NULL!
1	2	2	1	2	4	3	1	7	2	2	5	5	5	1	5	5	5	5	5	0	-1	0	0	-1	0	0	0	0	1	0	1	0	1	0	1	0	0	1	2	1	2	2	1	1	5	4	4	4	4
1	2	2	1	2	5	3	1	4	3	2	5	4	4	4	5	5	3	3	5	-1	0	-1	0	1	-1	-1	0	1	1	1	0	0	0	0	1	0	0	2	2	2	2	3	2	1	5	4	4	4	4
1	2	2	1	2	4	1	2	5	2	2	5	5	4	4	5	4	4	4	5	1	0	0	0	1	0	-1	1	1	1	1	3	1	2	1	3	1	1	2	2	1	3	2	4	1	5	4	4	4	5
1	1	3	3	2	4	2	1	3	6	2	5	5	5	3	5	5	3	5	4	-1	-1	-2	1	0	0	0	2	0	0	1	1	0	2	2	0	1	1	1	3	1	4	3	3	1	5	4	4	4	4
1	2	2	1	2	5	3	3	4	1	2	3	4	4	5	2	4	3	2	1	0	0	0	0	0	0	0	1	3	1	0	1	0	1	2	3	3	2	1	2	2	3	4	2	1	5	4	5	2	3
1	2	2	2	2	2	3	1	6	1	2	3	3	4	4	2	5	4	3	2	0	0	0	0	-1	0	-1	1	1	0	1	2	1	2	2	1	1	3	1	4	2	3	4	2	1	5	4	4	4	4
1	1	3	6	1	1	3	2	3	2	2	5	5	3	3	3	5	1	3	4	-2	-1	-2	-1	-1	-1	-2	3	3	2	1	3	1	2	3	3	1	99	3	4	2	4	4	2	8	3	4	2	3	2
1	2	3	2	2	4	3	2	5	2	2	5	5	5	4	5	5	3	5	3	-1	-1	-1	-1	0	-2	0	2	2	1	2	2	0	1	1	2	2	1	2	3	2	4	3	4	2	5	3	3	3	3
1	2	3	1	1	2	4	1	8	5	2	5	5	4	1	5	5	3	4	4	-2	0	0	0	0	-1	-1	1	0	3	1	3	1	1	2	1	2	3	2	2	1	2	3	2	1	5	4	3	2	2
1	2	3	2	2	5	3	2	3	2	2	5	4	4	5	4	5	1	3	3	0	0	0	0	-1	-1	0	2	1	3	2	2	2	2	3	3	3	3	4	1	3	4	4	3	1	3	4	4	4	4
1	2	2	1	1	2	4	1	5	1	2	5	5	3	4	4	4	2	2	3	-1	0	-1	0	0	0	-1	2	0	2	1	3	0	2	2	3	2	3	2	3	2	4	4	4	1	5	4	3	4	4
1	2	2	1	1	6	3	1	6	1	2	5	5	2	4	4	5	2	4	5	-2	-2	-2	0	-1	0	-2	1	1	1	0	0	0	99	0	1	1	1	2	2	1	2	2	4	1	5	3	4	4	4
1	2	2	1	2	5	3	2	6	2	2	5	4	5	3	5	5	4	4	4	0	0	-1	0	-1	-1	-2	1	0	1	1	0	0	2	3	2	3	2	1	2	1	4	1	4	1	5	4	5	5	5
1	2	2	2	2	5	3	1	3	1	2	5	5	2	4	3	4	1	3	5	-1	0	0	-1	-1	-1	-2	1	3	2	2	0	2	1	2	1	1	1	2	2	2	2	2	2	2	4	4	3	5	4
1	2	3	1	2	6	4	1	6	1	2	5	3	5	3	5	5	3	5	5	-2	0	0	0	1	0	0	1	99	2	2	0	2	1	1	0	1	1	1	3	2	5	4	2	1	5	5	4	4	4
1	2	3	1	2	4	3	3	#NULL!	2	2	4	4	2	4	3	3	2	2	5	0	0	0	0	0	-1	-1	0	1	1	1	1	1	1	1	1	0	1	2	2	1	2	3	4	1	5	#NULL!	#NULL!	#NULL!	#NULL!
1	1	2	4	1	4	3	2	3	1	1	3	5	3	3	3	2	2	3	4	99	99	99	99	99	99	99	99	3	1	2	2	1	2	1	1	1	99	1	3	1	3	3	1	4	5	3	3	3	3
1	2	2	1	2	5	3	2	5	3	1	4	4	4	4	4	3	4	4	5	-1	-1	-1	0	-1	-1	-2	3	1	2	1	1	0	2	3	1	3	0	2	4	1	2	4	5	8	#NULL!	2	3	3	3
1	2	3	1	1	2	1	2	8	3	1	5	5	5	2	5	5	5	4	2	-2	-2	-2	0	-2	-2	-1	1	0	1	0	3	0	99	2	3	3	2	1	4	1	4	4	5	1	5	2	2	2	2
1	2	2	2	2	4	3	3	8	1	1	5	5	5	2	5	5	5	5	5	0	0	-1	0	0	0	0	1	0	0	1	1	0	1	1	1	1	1	1	2	1	1	1	2	1	5	4	4	3	3
1	2	2	1	2	1	1	3	6	3	1	5	5	5	2	5	5	5	5	4	-2	-2	-2	-1	-2	-1	-2	0	0	2	3	3	2	3	3	1	3	2	4	4	4	4	2	4	1	4	4	4	4	4
1	2	2	1	2	4	3	1	8	2	1	5	5	5	2	5	5	4	5	3	-1	-1	-1	0	-1	-1	-1	0	0	1	2	0	2	1	0	1	0	0	1	2	1	2	1	2	1	5	4	4	4	4
1	1	2	4	1	3	1	2	7	4	1	#NULL!	1	5	5	2	5	5	5	5	-2	-2	-1	-2	-2	-2	-2	1	0	2	1	2	1	2	3	3	2	0	1	2	2	3	3	3	9	1	4	3	2	2
1	2	3	2	1	4	3	1	8	3	1	5	5	4	1	5	5	5	5	4	-2	0	-1	-1	-2	-1	-1	2	1	2	1	3	0	2	3	3	3	2	1	1	1	1	2	2	1	5	1	4	2	2
1	2	3	1	2	5	3	1	8	2	1	5	5	5	2	5	5	4	5	4	-2	-1	-1	0	0	-1	-1	1	0	1	1	1	1	1	1	1	0	2	2	2	2	2	2	2	1	5	4	2	2	2
1	2	2	2	1	5	1	1	8	1	1	5	5	5	4	5	5	4	5	5	0	0	-1	0	0	-1	-1	1	0	1	0	1	1	1	1	0	1	1	1	2	1	4	1	1	2	5	2	4	3	4
1	2	1	1	2	4	1	2	8	2	1	5	5	5	1	5	5	5	5	5	-1	0	-1	0	-1	0	0	1	1	1	1	3	0	3	1	2	0	0	1	1	1	1	1	2	1	5	4	1	2	4
1	2	3	1	2	5	4	2	#NULL!	3	1	5	5	5	2	5	5	4	5	3	0	0	0	0	0	0	0	0	99	1	1	1	1	1	1	2	0	0	2	3	2	5	3	2	1	5	5	5	4	4
1	2	2	1	2	4	4	2	8	2	1	5	5	5	2	5	5	5	5	4	-1	0	0	0	0	0	0	0	0	1	0	1	0	1	1	1	0	1	1	1	1	1	2	2	1	5	5	5	5	5
1	2	2	2	2	4	4	1	8	1	1	5	5	4	4	5	3	4	4	4	0	-1	-1	0	1	-1	0	2	2	2	0	3	1	0	1	2	0	1	2	2	1	2	4	4	1	2	4	4	2	2
1	1	2	6	1	2	3	1	4	1	1	4	4	1	3	2	4	1	2	5	99	99	99	99	99	99	99	99	99	1	1	3	0	2	1	1	2	99	1	4	2	3	2	2	2	5	4	5	4	2
1	2	2	1	2	6	4	1	7	1	1	5	5	4	3	4	5	4	4	5	-1	0	0	0	0	-1	0	3	1	0	0	0	1	2	0	2	1	0	2	2	2	4	2	1	1	5	4	4	4	4
1	2	2	2	1	3	1	1	8	1	1	4	4	4	4	4	4	4	2	5	-1	0	0	0	0	-1	-1	1	3	2	1	2	1	1	1	3	2	0	2	4	2	4	4	4	1	5	4	2	2	4
1	2	2	1	1	5	1	2	8	1	1	5	5	5	2	5	5	5	5	5	0	0	0	1	0	-1	-1	0	0	1	2	1	0	99	1	1	1	1	1	1	1	3	1	2	1	5	4	4	4	4
1	2	3	1	2	4	4	1	8	3	1	5	5	5	2	5	5	5	5	5	-1	-1	-1	0	0	-1	-1	0	1	0	1	1	0	0	1	1	1	1	1	2	1	4	2	2	1	5	4	4	4	4
1	2	3	1	2	6	4	1	7	2	1	5	5	4	2	5	5	2	5	5	-1	1	-1	0	0	-1	-1	1	0	1	0	0	0	99	1	1	1	1	1	1	1	2	1	1	1	5	4	4	4	2
1	2	2	1	2	3	2	2	8	5	1	5	5	5	1	4	5	4	5	3	0	-1	-1	0	0	-1	-2	1	1	2	1	2	1	99	1	2	1	1	2	4	2	4	4	4	1	5	3	3	4	2
1	2	2	1	2	4	2	3	3	2	1	4	2	2	4	4	4	2	4	1	0	0	0	1	0	-1	-2	1	99	2	1	2	0	99	1	1	1	1	1	4	1	2	2	4	1	5	3	4	2	3
1	2	3	1	2	4	4	1	6	4	1	5	5	2	4	5	5	2	2	5	0	0	0	0	0	-1	-1	1	3	1	2	2	1	2	1	0	0	2	1	2	1	2	2	4	1	5	2	4	4	2
1	2	2	1	1	2	1	1	8	1	1	5	4	5	1	3	5	2	5	2	-2	-2	-1	-1	-1	-2	-1	2	1	3	2	3	1	2	1	1	3	2	2	2	2	4	3	5	1	4	1	1	1	1
1	2	2	1	1	4	2	3	8	2	1	5	5	4	2	5	5	4	5	5	-1	0	0	1	0	0	0	0	1	2	0	2	0	0	1	2	1	1	1	2	1	2	2	2	1	5	4	4	4	2
1	2	2	2	1	5	3	1	8	2	1	5	5	4	2	5	5	4	4	5	-2	-1	-1	0	-1	-1	-1	1	1	2	1	0	1	99	2	3	3	2	2	2	2	5	4	2	1	5	4	4	2	2
1	2	2	1	2	6	4	1	#NULL!	1	1	4	4	1	4	1	2	1	1	4	-1	0	-1	-1	-1	0	-1	1	99	3	0	1	1	3	0	2	1	2	3	3	2	5	4	4	1	4	4	3	2	3
1	2	2	1	1	2	1	1	3	1	1	5	5	2	1	4	5	2	4	4	0	0	0	0	0	0	0	0	3	2	2	3	1	99	3	3	3	1	1	4	2	4	2	5	1	5	4	4	4	3
1	2	2	1	2	3	3	2	5	3	1	4	4	3	4	2	5	2	4	4	-1	-1	-1	-1	-1	-2	-2	2	3	2	3	2	2	3	2	3	1	1	2	4	1	4	4	5	2	5	5	4	4	4
1	2	2	2	1	4	3	1	6	1	1	4	2	3	2	3	5	1	2	4	0	0	-2	-1	-1	-1	-2	0	3	3	3	1	2	99	2	3	3	1	5	4	3	5	5	5	1	5	4	2	4	4
1	2	3	1	2	6	4	1	8	1	1	4	4	5	2	4	5	4	4	2	1	0	0	0	0	-1	0	1	1	2	1	0	0	99	1	2	2	0	2	2	1	5	4	2	1	5	4	4	4	4
1	2	2	2	1	6	4	1	7	1	1	3	4	3	3	4	4	2	3	4	-1	0	-1	0	0	0	0	0	2	3	1	0	1	1	2	3	3	0	2	4	2	3	2	4	1	5	4	4	4	3
1	2	2	1	2	5	4	1	7	3	1	5	5	4	4	4	5	5	4	5	1	0	0	-1	0	-1	0	1	0	1	1	1	1	1	2	1	1	1	2	2	2	4	2	2	1	5	4	4	4	4
1	2	3	1	2	5	4	1	6	2	1	5	5	3	2	5	5	4	3	4	-2	0	-1	0	-1	0	-1	1	0	2	1	1	0	1	1	2	0	1	3	2	1	3	4	2	1	4	4	4	3	4
1	2	2	1	2	6	4	1	6	1	1	5	4	5	4	5	4	4	5	5	-1	0	-1	0	0	-1	0	1	0	1	0	0	0	2	2	3	1	1	1	2	1	4	4	1	1	5	5	5	5	4
1	2	2	1	2	2	2	1	8	4	1	5	5	5	1	5	5	5	5	5	-2	1	-2	0	0	0	-1	2	0	1	1	2	0	1	1	1	0	1	1	2	1	2	2	2	1	5	4	4	4	4
1	2	3	1	2	4	3	1	8	1	1	5	5	1	1	5	5	4	5	4	-1	0	-2	0	-1	-1	-1	1	0	1	1	1	0	1	2	3	1	1	1	2	1	4	2	2	1	4	2	2	2	2
1	2	2	1	2	6	4	1	7	1	1	5	5	3	2	5	4	3	4	5	1	0	0	0	-1	0	0	1	2	1	2	1	1	2	1	3	1	1	1	3	2	2	4	2	1	5	4	4	4	4
1	2	2	1	2	5	3	1	6	1	1	5	5	5	5	5	3	5	5	5	-1	-1	-1	0	-1	0	0	0	0	0	0	2	0	3	0	1	0	0	1	1	1	4	2	1	1	5	5	4	4	4
1	2	1	2	1	3	2	1	4	1	1	4	4	3	3	4	4	2	4	5	-2	-1	-1	0	-1	-1	-1	0	1	1	0	2	0	1	1	1	0	1	1	2	2	4	4	2	1	4	4	4	3	3
1	2	2	1	2	5	3	1	4	1	1	5	4	3	5	4	4	2	3	3	-1	0	0	0	-2	0	-2	1	1	3	1	1	0	2	2	3	3	0	2	2	1	3	2	4	1	5	4	3	4	4
1	2	2	1	2	4	3	1	8	2	1	5	5	5	1	5	5	4	5	2	0	0	-2	0	0	0	0	1	0	2	1	1	0	1	1	3	2	0	2	4	2	4	4	2	1	4	4	4	4	4
1	2	2	2	1	6	2	1	8	1	1	5	5	1	1	5	5	3	5	5	-2	0	0	-1	-1	1	0	1	0	1	1	1	1	1	1	0	0	1	1	2	1	2	3	3	2	5	5	5	5	5
1	2	2	1	2	6	4	2	3	2	1	5	5	1	4	4	4	1	4	4	1	0	-1	0	0	1	-1	1	3	1	1	1	1	2	2	3	0	1	1	1	1	5	4	2	1	5	5	4	4	4
1	2	2	1	2	6	3	3	8	1	1	4	3	4	4	3	5	3	4	3	-1	0	0	0	0	0	-1	1	1	1	1	1	1	2	2	0	1	1	1	1	1	2	1	2	1	5	5	5	5	5
1	2	2	1	2	4	3	3	8	2	1	5	5	5	2	5	5	5	5	5	-2	-1	-2	-1	-1	-1	-1	1	0	2	1	3	1	1	2	3	2	2	2	4	2	4	4	2	2	5	4	3	3	3
1	2	2	2	2	4	3	1	6	1	1	5	5	5	5	5	4	4	5	3	-2	-1	-1	-1	-1	-1	-1	0	1	2	1	2	1	1	3	3	3	1	1	2	1	2	1	5	1	5	5	5	5	5
1	2	3	1	2	3	4	1	8	1	1	5	5	5	4	5	5	4	5	4	-2	0	-1	0	0	0	0	0	0	1	1	1	0	1	1	1	2	1	1	1	1	2	1	2	1	5	5	4	4	4
1	2	2	2	2	4	3	2	7	1	1	5	5	5	2	5	5	4	3	4	-1	-1	-1	-1	-1	-1	-1	0	1	0	1	2	0	1	2	1	0	0	1	2	1	2	4	2	1	5	4	4	4	4
1	2	2	1	2	6	4	1	8	1	1	5	5	5	1	5	5	5	5	5	0	0	-2	0	0	-1	0	0	0	1	0	0	0	99	0	2	1	0	1	4	1	3	4	1	1	5	5	5	5	5
1	2	3	1	2	2	3	1	#NULL!	3	1	5	4	4	3	4	2	3	4	4	-2	-1	-1	0	0	-1	-1	3	1	2	1	3	1	0	2	3	3	2	2	2	2	3	4	2	1	4	5	4	4	4
1	2	2	1	2	5	3	1	8	2	1	5	5	5	3	5	5	4	5	3	0	0	-1	-1	1	0	-2	1	0	0	0	1	0	0	1	0	0	0	1	2	2	3	4	2	1	5	3	3	2	2
1	2	3	2	2	4	3	2	#NULL!	1	1	5	5	3	3	5	3	1	3	2	0	0	0	0	0	0	0	1	99	1	0	3	0	2	2	1	3	2	1	2	2	4	4	2	1	4	4	4	4	4
1	2	2	2	1	5	3	1	8	1	1	5	5	5	3	5	5	5	5	5	0	-1	-1	0	-1	0	-2	0	0	0	1	1	0	0	0	2	0	0	1	1	1	1	2	2	1	5	5	5	5	5
1	2	2	1	2	6	4	1	8	1	1	5	5	5	2	5	5	4	5	1	-1	0	-1	0	-1	-1	-1	1	0	1	2	0	1	1	1	1	1	0	2	2	1	5	4	3	1	5	3	3	3	4
1	2	3	1	2	6	4	2	7	3	1	5	4	4	3	2	5	2	3	5	1	0	0	0	1	-1	-1	1	99	2	0	1	0	2	1	2	1	1	1	3	2	4	4	2	3	5	4	4	4	4
1	2	2	1	2	3	3	3	5	2	1	5	5	3	4	4	5	2	2	5	-1	-1	-1	0	0	0	-1	1	3	3	3	3	1	3	3	3	3	1	3	2	2	4	4	4	1	5	4	2	2	2
1	2	2	1	2	6	4	1	6	1	1	5	5	4	2	5	3	4	4	5	99	0	-1	-1	1	0	-1	1	1	2	0	1	0	0	1	0	1	0	2	3	2	4	3	2	1	5	4	5	5	5
1	2	2	2	2	6	3	2	#NULL!	2	1	5	5	3	3	5	3	2	4	4	0	0	0	0	0	-1	-1	1	2	2	1	0	0	0	2	1	1	1	2	2	1	3	2	3	1	4	4	4	4	4
1	2	3	2	2	5	3	2	3	1	1	4	4	3	4	3	3	2	2	5	0	0	0	0	0	0	0	0	99	1	0	0	0	1	1	1	0	0	1	1	2	3	3	2	1	5	4	5	4	4
1	2	3	1	2	6	3	2	6	1	1	5	5	5	3	5	5	2	5	4	0	1	-1	0	1	0	0	1	1	2	1	0	0	2	1	2	99	0	1	2	1	3	3	4	1	5	4	4	4	4
1	1	2	4	1	2	1	1	7	2	1	4	5	5	3	4	4	4	4	5	99	99	99	99	99	99	99	3	0	2	1	3	2	0	1	2	3	99	2	4	1	4	4	5	6	4	4	2	4	2
1	2	3	1	2	4	2	2	4	2	1	5	5	4	1	4	5	2	5	3	-1	-1	-2	-1	-1	-1	-1	1	0	1	1	1	1	1	1	2	1	1	2	2	1	2	3	4	1	5	5	4	5	5
1	2	3	1	2	5	4	1	8	2	1	5	5	1	1	5	5	3	5	5	-1	1	-2	0	0	0	-1	0	0	2	1	3	1	3	3	3	3	1	2	2	1	4	5	4	1	5	2	3	4	4
1	2	1	2	1	2	2	1	7	2	1	4	5	4	4	4	4	4	3	5	0	0	0	0	0	0	0	2	1	1	0	3	0	2	1	2	2	1	2	4	1	4	4	4	1	5	5	5	5	5
1	2	3	1	2	4	1	1	#NULL!	1	1	4	5	2	5	2	3	1	3	3	2	1	0	1	1	0	0	2	99	2	1	2	1	2	2	3	1	2	2	4	3	4	2	4	1	5	3	3	3	3
1	2	2	1	1	1	3	2	8	4	1	5	5	5	2	5	5	5	5	4	-1	0	-1	0	-1	0	0	0	0	0	0	3	0	99	0	1	1	1	2	2	1	2	2	2	1	5	3	4	4	4
1	2	2	2	1	4	2	3	#NULL!	1	1	4	4	3	4	4	4	3	3	1	0	0	-1	0	0	0	-2	0	1	1	3	1	2	0	0	0	1	1	2	2	2	2	2	3	1	5	4	4	4	4
1	2	2	1	2	5	4	2	8	2	1	5	5	5	2	5	5	4	5	4	0	0	0	0	0	0	0	0	0	1	1	1	0	1	1	1	99	0	1	1	1	2	1	1	1	5	4	4	2	2
1	2	2	1	1	3	3	1	8	3	1	5	5	5	1	5	5	4	5	4	-1	0	0	0	0	0	0	0	0	1	1	3	2	3	1	1	3	3	2	2	1	4	2	2	1	5	4	4	4	4
1	2	3	1	2	4	4	1	8	3	1	5	5	5	3	5	5	5	5	4	-1	-1	-1	0	0	-1	-1	0	0	0	0	1	0	1	0	0	0	0	1	2	2	2	2	1	1	5	4	4	4	3
1	2	3	2	2	4	3	1	7	2	1	5	5	5	2	5	5	5	5	4	-1	-1	-1	-1	0	-1	-1	1	0	1	1	1	0	99	1	1	1	0	2	3	2	3	2	3	2	5	3	3	3	3
1	2	3	2	2	4	1	1	6	1	1	5	5	3	5	4	4	4	3	4	0	0	0	0	1	0	0	0	0	2	2	2	1	3	3	3	2	1	2	4	5	4	4	4	1	5	4	4	4	4
1	2	2	2	2	3	4	1	8	1	1	4	5	4	4	4	5	1	4	4	-1	1	0	0	0	-1	-1	1	1	2	1	2	0	0	1	3	1	1	2	4	2	2	4	4	1	5	4	4	4	4
1	2	3	2	2	3	2	2	8	3	1	5	5	5	3	5	5	5	5	5	-1	-2	-1	-1	-2	0	-2	2	0	2	0	2	0	0	1	0	2	1	2	2	1	2	2	1	1	2	5	4	4	3
1	2	2	1	2	4	3	3	7	1	1	5	4	4	2	4	5	4	4	1	-1	0	-1	0	0	0	0	0	1	2	1	1	1	2	1	3	2	1	2	2	2	4	2	2	1	5	5	5	5	5
1	2	2	2	1	5	3	3	8	1	1	4	4	5	2	4	5	4	5	2	-1	0	-1	-1	-1	-1	0	1	1	2	2	0	2	1	1	3	2	1	2	4	2	2	3	4	1	5	4	4	4	4
1	2	3	2	2	5	4	1	7	3	1	4	4	4	2	2	5	2	4	3	-2	0	0	0	-1	0	-1	2	2	2	0	0	0	1	1	1	1	0	2	4	2	2	2	4	1	3	4	4	4	4
1	2	2	2	1	4	3	1	8	2	1	5	5	5	1	5	5	4	5	5	-2	-1	-1	0	-1	-1	-1	0	0	0	0	2	0	1	0	0	99	0	1	1	1	4	2	2	1	4	4	2	2	4
1	2	1	2	2	4	1	1	8	1	1	5	5	5	2	5	5	5	5	4	-2	0	-1	-1	0	-1	-1	1	0	1	1	2	1	99	1	1	99	1	2	2	2	4	2	2	1	5	4	4	4	5
1	2	2	2	2	2	2	3	8	1	1	5	5	4	3	5	4	4	4	4	-1	-1	-1	-1	-1	-1	-1	1	1	1	1	3	1	3	1	2	0	1	1	2	1	2	2	4	1	4	4	3	3	2
1	2	2	1	1	4	2	2	8	1	1	5	5	5	2	5	5	3	5	2	0	0	-2	0	0	0	0	0	0	0	0	1	0	0	0	1	1	0	1	2	1	3	3	4	1	5	3	1	2	1
1	2	3	1	2	4	3	1	8	2	1	4	5	5	3	5	5	2	5	3	-2	-1	-1	-1	-1	-1	-1	2	1	1	2	1	0	0	2	3	2	3	2	4	1	4	3	4	1	4	4	4	4	4
1	2	2	1	2	4	3	2	8	2	1	5	5	5	3	4	5	4	5	5	-2	0	0	-1	-1	0	-1	1	0	1	1	1	0	2	1	2	0	1	2	3	1	4	3	2	1	5	4	4	4	4
1	2	3	1	2	4	3	1	8	4	1	5	5	5	4	5	5	5	5	4	0	0	0	1	0	0	0	1	0	0	0	1	0	1	1	99	99	1	1	1	1	1	1	1	1	5	5	5	5	5
1	1	2	6	1	4	3	1	8	2	1	5	1	5	1	5	5	5	5	4	99	99	99	99	99	99	99	99	0	1	0	0	0	1	1	1	1	99	1	1	1	2	3	2	6	4	3	2	2	3
1	2	1	2	1	5	3	1	8	1	1	5	4	4	2	4	5	2	4	2	1	0	-2	0	0	-1	-2	1	0	1	1	2	1	99	1	2	2	0	1	4	2	3	4	3	1	5	3	2	2	2
1	2	3	1	2	6	4	3	7	2	1	5	5	5	2	5	4	5	5	5	-1	-1	0	0	-1	0	0	1	99	1	1	0	0	1	1	1	0	1	2	2	2	2	2	2	1	5	4	4	4	4
1	1	3	4	1	3	2	1	8	2	1	5	5	5	1	5	5	5	5	2	99	99	99	99	99	99	99	99	1	2	0	3	0	99	3	1	2	99	1	4	1	4	4	1	2	5	4	5	4	4
1	2	2	1	2	3	#NULL!	3	8	2	1	5	5	4	2	5	5	2	4	5	0	0	0	0	0	-1	-1	0	1	2	1	2	1	99	1	2	2	0	2	2	2	2	2	4	1	5	4	4	4	4
1	2	3	2	2	6	3	1	6	1	1	5	4	4	3	5	3	3	5	4	-1	0	0	0	0	0	0	0	1	1	1	1	1	1	0	0	0	0	1	1	1	3	2	2	1	5	4	4	4	3
1	2	2	2	2	3	3	2	7	4	1	5	5	5	2	5	5	4	5	5	1	1	-1	0	-1	-1	-2	1	99	3	2	3	1	99	3	3	2	1	2	4	2	5	5	4	1	5	4	4	2	3
1	2	2	1	2	5	2	1	7	1	1	5	4	4	2	4	5	2	4	2	0	0	0	0	-1	0	99	1	99	1	0	1	1	1	2	2	1	1	2	2	2	4	2	4	6	4	2	4	2	1
1	1	1	4	1	4	2	1	4	1	1	4	5	3	4	4	3	2	3	3	99	0	0	0	0	-1	0	1	2	2	2	1	1	1	3	3	3	2	2	3	2	5	4	4	2	5	4	4	4	4
1	2	2	1	2	3	4	3	8	4	1	5	4	5	2	5	5	4	5	4	-1	1	0	1	0	0	0	1	0	2	0	3	0	99	2	2	1	1	2	2	2	2	2	2	1	5	4	4	4	4
1	2	1	2	1	4	2	1	8	1	1	5	5	5	2	5	5	2	5	5	-2	-1	-1	-1	-2	0	0	2	1	3	3	2	1	0	3	2	3	1	2	4	2	4	4	4	1	3	3	4	4	3
1	2	3	1	2	4	3	1	8	5	1	5	5	5	2	5	5	4	5	5	-2	-1	-1	-1	-1	-1	-2	1	1	1	0	1	0	99	0	0	0	0	1	1	1	2	2	1	1	5	5	5	5	5
1	2	2	2	2	5	4	1	8	2	1	5	5	5	2	5	4	4	5	5	0	0	0	0	1	-1	0	2	0	2	2	2	1	3	1	2	3	1	1	2	1	4	4	4	1	5	4	4	4	4
1	2	2	1	1	4	4	1	7	3	1	5	5	5	2	5	5	4	5	3	-1	0	-1	0	-1	0	0	1	0	2	1	2	0	2	2	1	2	1	4	2	4	4	4	4	1	4	4	4	4	4
1	2	2	1	2	4	3	1	4	1	1	5	5	4	3	5	5	4	5	4	-1	0	0	0	0	0	0	0	2	1	1	1	1	99	1	2	2	1	1	2	1	4	2	4	1	5	4	3	4	4
1	2	3	2	2	3	3	1	8	1	1	5	5	5	2	5	5	5	5	5	-1	-1	-1	0	-1	-1	-1	2	0	1	0	2	1	0	0	1	1	0	2	2	1	2	2	2	2	5	4	4	4	4
1	2	2	1	2	5	1	1	8	2	1	5	5	5	4	5	5	2	5	4	-1	0	-1	0	0	0	0	2	1	2	2	1	1	2	2	3	2	1	2	4	1	4	4	4	1	5	4	5	4	4
1	2	2	1	2	3	3	2	8	2	1	5	5	4	2	5	4	4	4	4	-1	0	-1	0	-1	0	-1	1	0	3	1	3	0	2	1	2	3	0	4	4	2	2	2	4	1	5	4	2	4	2
1	2	3	1	2	5	2	1	7	2	1	5	5	4	4	5	4	4	2	5	-1	1	1	0	0	0	0	1	0	1	0	2	0	3	2	3	2	1	2	2	2	2	4	1	1	5	2	4	2	2
1	2	1	1	1	5	3	1	8	1	1	5	5	4	1	5	5	3	5	4	-2	1	-2	0	0	-1	-1	2	1	2	1	1	1	99	1	3	1	1	2	3	2	4	4	5	1	5	4	4	4	4
1	1	3	4	1	3	4	1	8	2	1	5	5	5	2	5	5	4	5	5	99	99	99	99	99	99	99	99	0	1	1	2	0	99	1	1	1	99	1	2	1	4	2	2	5	5	4	4	4	4
1	2	2	2	2	4	2	2	8	1	1	5	5	5	3	5	5	5	5	5	-1	-2	-1	-1	-2	-2	-1	1	0	1	0	1	0	1	0	2	0	0	2	2	1	2	2	2	6	5	4	3	2	2
1	2	2	1	2	3	2	3	8	2	1	5	5	5	4	5	5	5	5	5	0	0	-1	0	1	0	1	2	0	1	0	2	0	3	2	3	1	3	1	1	1	2	1	1	1	5	5	4	4	5
1	2	2	2	1	3	1	1	8	2	1	5	5	4	1	5	5	4	5	5	-2	-1	-1	0	0	-1	-1	0	0	2	1	3	0	99	1	99	1	0	2	1	1	2	2	2	1	5	4	4	4	4
1	2	3	1	2	6	4	1	8	3	1	5	5	5	1	5	5	2	5	5	-2	-1	-1	0	0	-1	-1	2	0	3	0	1	0	99	3	2	3	2	4	2	2	4	2	4	1	5	4	3	2	2
1	2	2	2	2	5	3	2	8	1	1	5	4	4	2	4	5	2	5	2	-1	0	-1	0	0	0	0	1	1	0	1	0	0	0	0	1	0	0	1	4	2	1	1	4	1	5	4	4	4	4
1	2	2	1	2	2	2	3	8	1	1	5	5	3	4	5	5	2	5	4	-1	-1	0	0	0	1	-1	1	1	1	1	3	0	3	1	3	1	0	1	2	1	2	3	2	1	5	4	4	4	4
1	2	2	1	2	2	2	1	3	1	1	4	4	3	4	4	3	2	4	2	0	0	0	0	-1	-1	0	0	99	2	2	3	2	3	2	3	1	2	2	4	2	4	4	5	1	5	4	3	3	3
1	2	2	1	1	4	1	1	4	3	1	4	4	2	5	4	4	2	2	4	0	0	0	-1	0	0	0	0	99	3	0	2	0	1	1	0	0	1	4	4	2	4	4	2	1	5	4	3	3	3
1	2	2	1	2	4	4	1	8	2	1	5	5	5	2	5	5	4	5	5	-2	-1	-2	0	-1	-1	-1	3	0	1	1	1	0	2	1	0	2	2	2	2	2	4	4	4	2	5	4	3	4	4
1	2	2	1	2	5	3	1	8	2	1	5	5	5	1	5	5	4	5	5	0	0	-2	0	0	-1	-1	1	0	2	0	1	0	1	2	3	3	1	2	4	2	4	4	1	1	5	4	3	3	3
1	2	3	1	2	4	3	3	8	5	1	5	5	5	2	5	5	4	5	5	-1	-1	-1	-1	0	-1	-1	1	1	1	1	2	0	1	0	1	1	0	2	2	1	4	2	2	1	4	4	4	4	4
1	2	2	1	2	3	2	1	5	1	1	5	4	5	3	4	4	4	5	4	-1	0	0	0	-1	0	0	0	0	1	1	2	0	1	1	1	2	0	1	3	1	4	3	4	2	5	4	4	4	4
1	2	3	1	2	1	3	1	8	2	1	5	5	5	2	5	5	4	5	4	-2	0	-1	1	-1	0	-1	2	0	3	1	3	0	3	1	1	3	2	4	4	3	4	3	4	1	5	4	3	3	3
1	2	2	1	2	3	3	3	#NULL!	2	1	5	4	2	4	4	4	2	4	4	0	0	-1	0	0	0	0	1	2	2	1	2	1	1	1	2	2	0	2	4	2	4	4	2	1	5	1	2	2	2
1	2	2	1	2	4	2	1	8	1	1	2	4	2	5	2	5	2	3	1	0	0	0	0	0	0	0	1	2	1	2	1	2	99	1	1	0	1	1	2	2	2	2	4	1	5	4	3	4	3
1	2	2	1	2	4	3	3	8	2	1	5	5	5	3	5	5	4	4	1	0	0	-1	0	-1	0	0	0	0	1	0	1	0	99	1	1	1	0	2	2	1	3	1	2	1	5	4	4	5	5
1	2	2	2	2	5	4	2	8	1	1	5	5	3	2	4	5	2	4	5	-1	0	-1	0	-1	0	-2	0	2	2	1	2	1	3	1	2	1	0	2	3	2	5	3	4	1	5	4	3	4	3
1	2	2	2	1	2	4	1	8	1	1	5	5	5	2	5	5	5	5	5	-2	0	0	-1	-1	-1	-2	1	0	2	2	3	0	3	3	3	1	0	2	4	1	3	1	5	1	5	5	4	4	4
1	2	2	1	2	4	3	1	8	1	1	5	5	5	2	5	5	4	5	5	-1	0	0	0	0	-1	0	1	0	0	3	2	2	2	1	1	1	1	1	2	1	3	2	4	1	5	4	3	3	3
1	2	3	1	1	4	3	1	7	3	1	5	4	5	2	5	5	4	5	5	-1	-1	-1	0	-1	-1	-1	1	0	2	1	2	1	2	2	1	0	1	2	2	2	2	4	2	1	5	4	4	3	2
1	2	2	2	2	5	3	2	6	1	1	4	5	5	2	5	5	4	5	3	-2	-1	-1	0	-1	-1	-1	1	99	1	1	0	0	0	1	1	1	1	2	2	1	2	2	4	2	5	4	4	2	3
1	2	1	1	1	4	2	1	8	1	1	5	5	5	2	5	5	2	5	5	-1	0	-1	0	-1	0	0	1	1	0	0	1	0	99	0	0	0	0	1	2	1	4	2	2	1	5	4	4	4	4
1	2	2	1	1	4	2	3	7	1	1	5	5	4	1	5	4	3	4	3	-2	0	-1	1	-1	-1	-1	1	99	2	1	1	1	0	0	0	2	0	1	1	2	3	2	4	4	5	4	3	3	2
1	2	2	1	2	4	2	3	5	2	1	5	5	4	4	4	5	2	4	4	-1	-1	-1	-1	-1	-1	-1	1	99	1	0	1	0	99	0	2	1	1	1	2	2	4	2	4	1	5	4	4	4	4
1	2	2	1	1	5	3	1	7	1	1	5	4	5	2	4	5	2	5	4	1	1	0	0	0	-1	1	1	1	1	1	1	1	1	1	1	0	1	1	2	1	2	2	4	1	5	2	2	3	2
1	2	3	2	1	3	4	1	8	2	1	5	5	5	4	4	5	4	5	4	0	0	-1	0	-1	0	0	2	0	1	0	2	0	2	2	3	3	3	1	2	1	4	2	2	1	4	4	4	3	3
1	2	1	2	1	4	2	1	#NULL!	1	1	2	4	3	5	1	5	3	3	5	0	0	0	0	0	0	0	1	3	1	1	3	0	0	1	2	3	1	2	2	2	4	2	4	1	5	3	4	3	3
1	2	2	1	1	4	3	1	8	2	1	4	5	4	3	4	5	5	2	4	0	0	-1	0	0	-1	-1	0	1	2	1	1	0	1	1	1	2	1	2	3	2	4	4	3	1	5	4	4	4	4
1	2	3	1	2	5	3	3	8	4	1	5	5	5	1	5	5	2	5	4	-1	0	-1	0	0	-1	0	1	0	0	1	1	0	0	0	1	0	0	5	1	1	1	1	1	1	5	2	2	2	2
1	2	1	1	1	4	2	1	4	2	1	5	5	5	5	5	4	2	5	5	0	0	0	0	-1	0	-1	1	1	1	1	2	1	1	1	1	0	1	1	1	1	2	1	1	1	5	3	3	3	3
1	1	2	3	1	2	2	3	8	2	1	#NULL!	5	5	4	4	5	5	5	4	-1	-1	-2	-1	-2	-2	-2	3	0	1	1	3	1	3	1	1	3	2	2	2	1	2	2	4	9	#NULL!	4	4	4	4
1	2	2	1	2	4	4	1	8	1	1	5	5	4	3	4	5	4	4	2	-1	1	0	1	0	-1	0	1	0	2	1	1	1	3	2	3	2	0	2	4	2	2	4	4	1	5	4	5	4	5
1	2	2	1	2	4	4	1	8	1	1	5	5	5	2	4	5	4	5	4	0	0	0	0	0	0	0	2	1	1	1	2	1	3	1	2	2	1	2	2	2	4	2	2	1	5	5	5	5	5
1	2	2	1	2	5	4	1	8	2	1	5	5	5	2	5	5	5	5	3	0	0	0	0	0	0	0	0	0	1	0	1	0	1	1	2	2	0	2	2	2	2	2	2	1	5	3	3	3	3
1	2	2	1	2	4	3	1	6	3	1	5	5	5	3	5	5	4	5	4	-1	-1	-1	-1	-1	-1	-1	1	0	1	1	2	1	1	0	1	1	1	1	2	1	4	4	1	1	3	4	4	4	4
1	2	2	1	2	5	3	1	8	3	1	5	5	5	1	5	5	5	5	5	-1	-1	-2	-1	-1	-1	-2	1	0	1	0	1	1	1	0	1	1	0	2	2	1	2	2	2	1	5	3	2	3	3
1	2	2	2	1	4	1	1	8	1	1	5	4	5	3	5	5	4	5	2	-1	-2	-1	-1	-1	-1	-1	2	1	2	1	1	0	1	2	3	1	2	2	3	2	4	4	4	1	3	4	4	3	3
1	2	2	2	2	5	3	1	8	1	1	5	5	5	4	5	5	4	5	5	-2	-1	-2	-1	-1	0	-1	1	1	1	0	1	0	99	1	2	1	1	1	2	1	4	2	4	1	5	4	2	2	2
1	2	2	2	2	5	4	1	8	1	1	5	5	5	1	5	5	4	5	3	0	1	-2	0	1	0	-1	1	0	1	0	1	0	2	2	2	1	1	1	1	1	4	4	2	1	5	5	5	5	5
1	2	2	1	2	4	3	1	8	2	1	5	5	5	2	5	5	5	5	5	-1	-1	-2	0	0	-1	-1	2	0	1	1	1	1	99	1	3	1	1	2	5	2	4	4	2	1	4	4	4	4	4
1	2	3	1	1	2	3	1	8	3	1	5	5	5	2	5	5	2	4	5	-2	-1	-1	-1	-1	-1	-1	2	0	1	1	3	0	1	2	1	0	0	2	2	1	4	4	1	1	4	3	3	3	3
1	2	1	2	2	4	1	1	8	1	1	4	5	4	4	3	4	2	3	4	-1	-1	-1	0	-1	-1	-1	2	2	1	1	1	1	1	1	2	2	1	1	2	2	3	2	2	5	5	4	4	4	2
1	2	2	1	2	3	2	1	8	1	1	5	5	5	3	4	5	4	5	5	0	1	0	0	0	0	0	1	1	1	1	2	1	2	1	2	3	1	2	4	1	4	4	4	1	5	4	2	2	2
1	2	2	1	1	4	3	1	8	3	1	5	5	5	1	5	5	5	5	5	-2	0	0	0	-1	-1	0	1	0	0	0	1	0	99	2	1	2	1	1	1	1	2	1	2	1	5	4	4	4	4
1	2	3	2	2	3	4	3	8	2	1	4	3	5	3	4	4	4	5	4	-2	-1	-1	1	1	-1	-1	1	1	1	0	3	0	1	99	2	0	1	3	2	1	2	2	1	1	4	3	3	3	3
1	1	2	6	1	4	1	1	8	2	1	5	4	4	2	4	5	4	4	4	99	-1	-2	0	0	-2	0	99	0	1	1	1	1	0	1	2	1	99	2	2	2	2	2	4	6	3	2	2	2	2
1	2	2	1	1	5	1	1	8	3	1	5	#NULL!	5	2	5	5	5	5	5	-2	-1	0	0	-1	-1	-2	0	0	1	1	1	0	99	1	1	1	1	2	2	1	4	4	4	1	5	4	3	3	4
1	2	2	2	2	4	3	3	7	1	1	5	5	5	5	5	5	5	5	5	0	0	0	0	0	0	-1	1	0	1	1	2	0	1	1	1	0	1	1	1	1	1	1	1	1	5	5	4	4	4
1	2	2	1	2	4	4	1	8	1	1	5	5	5	3	5	5	5	5	3	0	0	0	0	1	0	0	1	0	1	1	1	0	2	1	0	0	0	1	4	1	4	3	4	1	5	5	5	5	5
1	2	3	1	2	6	4	1	8	1	1	5	4	4	2	5	5	4	4	5	-1	1	0	0	0	0	0	1	0	2	1	1	1	2	1	3	1	1	2	4	2	5	2	4	1	5	3	3	3	3
1	2	3	1	2	4	4	1	8	2	1	5	5	5	2	5	5	4	5	4	-1	0	0	0	0	0	0	1	0	1	0	2	0	2	1	1	1	0	1	2	2	3	2	4	1	5	4	3	3	4
1	2	2	1	2	3	3	1	6	2	1	5	5	4	3	4	5	4	4	5	0	99	0	0	-1	-1	-2	2	99	3	1	3	1	99	1	2	3	0	2	2	2	5	4	4	1	5	5	5	4	4
1	2	2	2	1	3	3	1	8	1	1	5	5	5	4	4	5	2	5	5	0	1	-1	0	0	0	0	0	1	2	2	2	0	1	2	2	2	2	2	2	2	5	4	4	2	4	4	4	5	5
1	2	2	1	2	3	3	1	7	1	1	5	5	5	3	4	5	2	5	2	-1	0	-1	1	0	0	0	0	1	1	1	2	1	1	1	1	0	2	2	2	1	2	2	4	1	5	4	3	3	3
1	2	2	1	1	4	4	1	8	1	1	5	5	5	4	5	5	5	5	4	-1	0	0	0	-1	0	-1	1	0	1	1	1	1	2	1	1	1	1	2	2	2	4	2	2	1	4	5	4	4	4
1	2	2	1	2	4	3	2	8	2	1	5	4	4	2	5	5	4	5	5	-2	0	-2	0	-1	-1	-1	1	0	1	1	1	0	1	1	2	1	1	2	2	2	4	2	4	6	5	4	4	4	2
1	2	2	1	1	3	3	1	8	2	1	5	4	5	1	4	5	5	5	5	-2	-2	-1	0	-2	-2	-2	3	0	1	0	3	0	1	0	0	0	2	1	3	2	2	2	2	1	2	3	4	3	4
1	2	2	2	1	4	3	1	8	1	1	5	5	4	2	4	5	4	5	4	-1	-1	-1	-1	-2	0	-1	1	1	1	1	0	0	99	0	1	0	1	1	2	1	1	2	1	4	5	4	4	4	2
1	2	2	1	2	4	3	2	8	3	1	5	5	5	2	5	5	4	5	4	-2	-1	0	0	-1	0	0	1	0	1	1	1	1	1	1	0	0	1	1	1	1	2	2	2	1	4	2	4	2	3
1	2	3	1	2	5	4	1	7	2	1	5	5	4	2	4	5	4	4	3	-1	-1	-1	0	0	0	0	1	0	1	1	1	1	1	1	2	0	0	2	2	2	2	2	4	1	5	2	4	3	2
1	2	3	1	2	4	4	1	8	2	1	4	4	5	2	4	5	4	5	5	-2	0	-1	0	0	-1	-1	3	1	3	1	2	1	99	2	3	2	1	4	2	1	4	4	2	1	4	4	4	4	4
1	2	3	1	2	5	4	1	5	1	1	5	5	4	4	5	4	4	4	5	-1	0	0	0	-1	0	-1	0	3	1	2	1	1	1	0	0	3	0	2	4	2	4	2	4	2	5	4	4	4	2
1	2	2	1	2	4	3	3	8	1	1	5	5	5	2	4	5	4	4	5	-2	-1	-1	-1	-2	-1	-1	2	1	1	0	1	1	1	1	2	2	1	2	2	1	2	2	2	2	5	4	3	3	#NULL!
1	2	2	1	2	5	3	1	8	1	1	5	5	5	2	5	5	4	5	2	-1	0	-1	-1	-2	-1	-2	1	0	0	0	2	0	2	1	0	0	0	1	2	1	2	2	1	1	5	4	4	4	4
1	2	2	1	2	5	3	1	8	1	1	5	5	5	2	5	5	5	5	4	-1	0	-1	0	0	0	-2	0	0	1	1	0	0	99	1	0	0	0	1	2	1	3	4	2	1	5	4	4	4	3
1	1	1	2	1	3	1	1	2	1	1	5	5	2	4	4	2	2	1	4	-2	-2	-2	-2	-2	-2	-2	2	0	2	1	3	1	3	3	3	3	1	1	2	1	2	2	4	6	5	2	2	2	1
1	2	2	1	2	5	3	1	7	3	1	5	5	4	2	5	5	4	5	5	-1	0	-1	0	0	-1	-1	1	1	1	1	1	2	1	1	2	1	2	1	2	2	2	2	2	1	5	4	4	4	3
1	2	2	1	2	5	3	3	8	2	1	4	3	3	4	3	4	1	2	3	-1	1	1	0	0	0	0	2	2	3	2	2	2	99	2	3	2	1	4	4	3	3	4	4	2	5	4	4	4	4
1	2	2	1	1	4	3	1	8	2	1	5	5	5	1	5	5	2	5	5	-2	0	0	0	0	0	-1	0	0	1	0	1	0	2	1	1	1	1	1	2	1	4	2	2	1	5	4	5	5	5
1	2	2	1	2	4	2	1	8	2	1	5	5	4	2	5	5	4	4	3	-2	0	0	0	0	0	0	1	1	1	2	2	1	0	2	3	3	1	2	4	2	4	4	4	1	5	2	2	2	3
1	2	1	2	2	6	2	1	#NULL!	1	1	1	3	2	5	1	2	2	1	3	0	0	0	0	0	0	0	1	99	1	1	1	0	0	1	0	1	1	1	2	2	3	2	2	1	5	4	4	4	3
1	2	3	2	1	4	3	1	8	3	1	5	5	5	2	5	5	4	5	4	-1	-1	99	0	-1	0	0	2	0	3	0	3	0	2	2	1	1	1	3	2	2	3	4	2	2	5	4	4	4	4
1	2	2	1	2	6	3	1	8	1	1	5	5	5	4	5	5	2	5	5	-1	0	0	0	-1	0	0	1	1	2	2	1	0	2	1	1	0	0	1	2	1	2	2	2	1	5	5	4	4	5
1	2	2	2	2	3	3	1	7	1	1	4	5	4	3	4	4	2	4	4	0	0	0	0	-1	0	0	1	1	2	2	2	1	99	1	2	1	1	2	4	2	4	4	4	1	5	4	4	3	4
1	2	2	1	2	4	3	1	7	3	1	5	5	5	1	5	5	5	5	5	-2	-2	-1	0	-1	-1	-2	0	0	1	0	2	0	0	0	0	1	0	1	1	1	1	1	1	1	5	5	5	5	5
1	2	1	1	1	5	3	1	7	1	1	4	4	4	2	4	5	2	4	5	-2	0	-1	0	-1	-1	-1	1	1	1	1	0	2	1	2	2	1	0	2	2	2	5	2	2	1	5	4	4	4	4
1	2	2	2	1	3	4	1	8	1	1	5	5	5	2	5	5	4	5	4	-1	0	-1	0	0	-1	-1	1	1	1	0	2	0	1	1	2	1	0	2	4	1	3	2	2	1	4	3	2	3	2
1	2	2	1	2	4	3	3	8	1	1	5	5	5	3	5	4	4	5	2	-2	-1	-1	-1	-1	-1	-1	1	0	1	1	1	0	1	1	2	0	0	1	4	1	4	1	4	1	5	5	4	5	4
1	2	2	1	2	4	3	1	8	1	1	5	3	4	4	2	4	2	4	5	-2	1	-1	0	-2	-1	-1	1	1	1	3	3	3	99	1	2	3	2	4	4	2	4	2	2	2	5	4	3	2	3
1	2	3	2	1	2	4	1	#NULL!	1	1	4	4	1	5	3	2	1	2	2	0	0	1	0	-1	0	0	1	3	3	1	3	0	3	2	3	3	0	5	4	5	4	4	2	1	5	1	2	2	2
1	2	3	1	2	4	3	1	8	2	1	4	5	5	2	5	5	4	4	5	-1	-1	-1	0	0	-1	-1	2	1	2	2	2	1	1	1	3	3	1	2	2	2	4	4	4	1	5	#NULL!	4	4	4
1	2	2	1	2	5	4	2	7	1	1	5	4	4	2	4	5	2	4	4	0	0	0	-1	1	-1	0	0	99	1	1	0	0	1	2	2	1	0	1	2	2	2	4	4	1	5	4	4	4	4
1	2	3	1	2	5	4	1	8	2	1	5	5	5	1	5	5	5	5	4	-1	-1	-1	0	-1	-1	-1	1	1	1	1	1	0	1	1	2	1	1	1	2	2	2	2	2	1	5	2	2	2	2
1	2	3	2	2	5	3	1	7	1	1	1	4	5	1	5	5	4	5	5	99	99	99	99	99	99	99	0	1	2	3	1	1	3	1	3	1	0	1	2	1	2	3	4	1	5	4	4	4	4
1	2	2	1	2	5	4	1	8	1	1	5	5	5	2	5	5	5	5	4	-2	0	-1	0	1	-1	99	0	1	2	2	1	1	2	1	2	0	1	2	2	2	4	4	4	1	5	4	4	4	4
1	2	3	1	2	3	4	1	8	3	1	5	5	4	2	5	5	4	4	5	1	-1	-1	0	0	-1	-1	1	1	1	1	2	1	2	1	2	1	1	1	2	1	4	4	2	1	5	4	4	4	4
1	1	1	4	2	3	1	1	4	1	1	5	4	2	4	5	5	2	2	5	99	99	99	99	99	99	99	99	1	1	1	3	1	2	2	3	3	99	2	4	2	4	2	4	2	5	5	5	5	5
1	2	2	1	2	5	4	1	8	1	1	4	5	4	2	5	5	4	5	4	-1	0	-1	0	0	0	0	0	0	0	1	1	0	1	1	0	0	1	1	1	1	2	1	2	1	5	5	4	4	4
1	2	3	1	2	3	3	2	7	5	1	5	5	4	2	5	2	4	2	5	-1	0	-1	0	-1	0	0	1	99	3	1	3	1	2	2	2	2	1	4	2	2	4	4	4	1	5	2	2	2	2
1	2	2	2	1	5	3	1	8	1	1	5	5	5	2	5	5	4	4	1	-1	0	0	0	0	0	0	0	0	3	1	1	0	1	2	3	1	1	1	1	1	4	4	4	1	5	5	2	5	5
1	2	2	1	2	5	4	1	8	1	1	4	5	1	4	4	4	2	4	4	-1	-1	0	0	0	0	0	0	2	2	1	1	1	0	0	1	0	1	2	2	1	4	2	2	1	5	4	4	2	4
1	2	2	1	2	3	1	1	8	2	1	5	5	5	1	5	5	5	5	4	-2	-1	-1	0	-2	-1	-2	1	0	1	0	3	1	1	0	3	1	1	2	4	1	5	2	4	1	2	2	2	2	2
1	2	2	1	2	1	1	3	8	2	1	5	4	5	1	5	5	5	5	5	-2	0	-1	-1	-1	0	-1	1	0	1	1	3	1	99	0	1	2	2	2	2	1	4	2	2	1	5	4	4	2	2
1	2	2	1	2	4	1	2	8	2	1	5	5	5	2	5	5	5	5	4	-2	-1	-1	-1	-2	-2	-1	3	1	1	2	1	0	1	1	3	2	2	2	2	1	4	4	2	9	1	3	4	4	4
1	2	2	2	2	4	2	1	7	1	1	5	5	4	2	4	5	2	4	5	0	1	0	0	0	-1	0	0	1	1	3	1	1	2	3	1	3	1	1	2	2	4	4	2	1	5	4	2	4	2
1	2	3	2	1	4	4	1	8	1	1	5	5	5	4	5	5	2	5	4	1	0	-1	-1	0	0	0	1	0	2	2	1	1	2	2	2	1	1	2	4	1	4	4	4	1	4	4	4	4	4
1	2	2	1	2	4	3	1	8	2	1	4	5	5	4	5	5	4	5	5	-1	0	0	0	0	-1	0	1	1	2	2	3	1	99	3	2	2	1	1	2	1	2	3	2	3	5	4	4	4	4
1	2	2	1	1	6	4	1	8	1	1	5	5	4	3	4	4	5	4	2	0	0	-1	-1	2	0	0	2	1	2	2	0	0	2	2	3	2	1	1	2	2	5	4	4	1	5	4	4	3	3
1	2	2	1	2	4	3	1	8	3	1	5	5	5	2	4	5	2	5	5	#NULL!	-1	-1	0	0	-1	0	#NULL!	0	#NULL!	0	1	0	1	#NULL!	0	1	0	2	1	1	1	1	1	1	5	4	4	4	4
1	2	2	2	2	3	3	1	8	2	1	5	5	4	1	5	5	4	5	3	-2	-1	-1	0	0	-1	-1	2	0	1	2	2	1	3	3	3	1	2	2	2	2	5	4	4	1	5	4	3	2	4
1	2	1	2	1	3	3	1	4	1	1	4	4	2	4	4	4	2	2	4	0	0	0	0	-1	-1	0	1	2	1	1	2	0	1	1	0	1	1	1	2	2	2	2	2	1	5	2	4	3	4
1	2	2	2	2	5	3	1	2	1	1	4	4	2	3	4	4	2	2	4	-1	0	0	0	0	-1	0	1	3	2	2	1	1	0	2	3	1	0	2	4	2	2	2	4	1	5	4	4	4	4
1	2	3	1	2	5	4	1	7	1	1	5	5	5	2	5	5	4	5	1	-2	0	-1	0	0	0	0	1	0	1	1	1	1	2	1	2	99	99	1	2	1	2	4	2	1	5	4	4	4	3
1	2	2	1	2	4	3	3	8	1	1	5	5	4	2	5	5	4	4	5	-2	-2	99	-1	-1	-1	-1	0	0	1	0	1	0	1	0	1	0	1	1	2	2	2	2	4	4	5	4	4	4	4
1	2	2	2	2	5	2	2	8	2	1	4	5	4	4	4	4	3	4	4	-1	0	-1	0	-1	0	-1	1	3	2	2	1	2	0	0	1	2	1	2	2	1	4	4	4	1	5	4	4	4	4
1	2	2	1	2	4	3	3	8	2	1	5	5	5	2	5	5	5	5	5	-2	0	-1	0	-1	0	-1	0	1	0	0	1	0	0	0	1	0	0	1	2	1	2	2	4	6	5	4	4	4	4
1	2	3	2	2	6	1	3	8	2	1	5	5	5	2	5	5	5	5	5	-2	-1	-2	-1	-2	-2	-1	1	0	1	0	1	0	2	0	1	1	1	1	2	1	4	4	1	1	4	4	4	4	3
1	2	3	1	2	3	3	1	8	2	1	5	4	5	2	5	5	4	4	4	-1	-1	-1	-1	-1	-1	-1	1	1	3	1	2	1	99	2	3	2	1	1	4	2	4	4	4	1	5	4	4	4	4
1	2	2	1	2	5	2	1	5	2	1	5	5	4	5	4	4	4	4	4	-1	0	0	1	-1	0	0	0	0	1	1	1	0	1	1	1	0	1	1	2	1	4	2	1	1	5	4	4	4	3
1	2	2	1	2	5	1	1	8	1	1	5	5	5	1	5	5	4	5	2	-1	-2	-1	-1	-2	-1	-1	2	1	1	1	1	1	1	2	1	0	1	2	2	1	1	1	2	4	5	2	4	4	4
1	2	2	2	2	4	2	2	7	1	1	5	5	5	4	5	5	4	4	2	-2	-2	-2	-1	-2	-1	-2	1	0	1	2	1	0	0	1	1	0	1	1	2	1	2	2	2	2	5	4	4	4	4
1	2	2	1	2	5	3	1	8	1	1	5	4	4	4	4	4	2	4	2	-2	0	-1	-1	-1	-1	-1	2	1	3	1	2	2	0	3	3	3	1	3	4	2	4	4	4	6	5	5	5	5	5
1	2	2	1	2	4	4	3	8	1	1	5	5	4	1	5	5	2	5	2	0	0	0	0	0	-1	1	1	0	0	0	1	0	3	2	2	3	1	1	4	1	5	4	2	1	5	3	3	3	3
1	2	3	1	1	4	4	1	8	1	1	5	5	5	1	5	5	5	5	4	0	0	1	0	1	0	0	0	0	2	2	3	2	3	3	3	0	0	1	5	2	5	3	4	1	5	4	4	4	4
1	2	2	1	2	4	2	2	8	1	1	5	5	4	1	5	5	4	5	3	-2	0	0	0	0	0	0	1	1	1	1	1	1	1	2	2	1	1	2	2	1	4	2	1	1	5	5	5	5	5
1	2	1	1	1	1	1	1	8	1	1	5	5	5	3	5	5	5	5	4	-2	-2	-2	0	-2	-1	-2	2	0	2	1	3	0	1	1	3	2	1	3	4	1	5	4	2	2	5	4	4	4	4
1	2	3	1	2	5	4	1	8	2	1	5	5	4	3	5	5	4	4	2	-1	0	-1	0	0	0	-1	1	1	2	2	1	1	1	1	2	1	1	2	3	2	4	2	4	1	5	4	3	2	2
1	2	2	1	1	6	1	3	8	1	1	5	5	4	2	5	5	5	5	5	-2	-2	-2	-2	-2	-2	0	0	0	0	1	1	2	1	0	0	99	1	1	1	1	2	4	5	1	5	4	4	4	4
1	2	2	2	2	5	2	3	4	3	1	5	5	5	4	5	#NULL!	4	4	4	0	0	0	0	-1	-1	-1	1	0	1	2	1	0	2	1	1	2	1	4	2	2	2	2	4	2	5	5	4	4	4
1	2	3	2	1	5	3	1	6	2	1	5	5	4	4	4	4	4	4	1	-2	-1	-1	0	-1	0	0	1	0	1	2	1	1	2	2	3	2	2	1	2	4	2	2	5	9	3	1	1	1	1
1	2	2	2	1	3	3	1	8	1	1	5	5	5	3	5	5	3	5	2	1	0	-1	0	0	0	-1	1	0	1	1	2	1	99	1	2	0	1	1	4	1	4	4	4	1	5	4	4	4	3
1	2	2	2	2	4	4	1	5	3	1	4	4	4	4	4	4	4	4	4	0	0	0	0	0	0	0	1	1	1	1	1	1	1	1	1	1	1	2	2	2	2	2	2	1	5	4	4	4	4
1	2	2	1	2	4	3	1	7	1	1	5	5	4	1	5	5	4	4	4	0	1	-1	-1	0	0	0	1	1	2	2	1	1	1	1	3	1	1	2	2	1	4	4	2	1	5	4	4	4	4
1	2	2	1	2	3	3	3	7	1	1	5	5	5	3	5	5	5	5	4	-1	0	0	0	-1	0	-1	2	0	0	0	1	0	1	1	1	1	0	1	2	1	4	2	2	1	4	3	4	4	3
1	2	2	2	2	4	1	3	5	1	1	5	5	5	3	5	5	4	5	4	-1	0	0	1	0	0	-1	0	0	1	1	3	0	99	0	1	0	0	1	1	1	2	2	4	1	5	2	2	2	4
1	2	2	1	1	4	4	1	8	2	1	5	4	5	1	5	5	4	5	4	-2	0	-2	0	0	-1	-1	1	0	1	1	3	1	99	1	2	2	2	1	2	1	4	4	2	1	5	4	4	3	4
1	2	3	1	2	6	4	1	8	2	1	5	4	4	1	5	5	5	5	4	-1	0	-1	0	0	0	-1	1	1	1	1	0	0	0	1	2	1	1	1	2	1	2	4	2	1	5	4	4	4	4
1	1	2	4	1	4	4	1	7	2	1	5	5	5	1	5	5	5	5	5	99	99	99	99	99	99	99	99	0	0	0	1	0	0	1	1	0	99	1	1	1	2	2	2	5	5	4	4	4	4
1	2	2	1	2	4	3	1	8	2	1	5	5	5	2	5	5	4	5	3	-1	0	-1	0	0	-1	0	1	1	2	1	1	0	99	1	2	1	2	2	2	2	4	2	1	1	5	4	5	5	5
1	2	3	1	2	4	3	3	8	2	1	5	5	5	1	4	5	4	5	2	-2	0	0	1	1	-1	0	2	2	3	0	2	0	3	3	3	1	2	5	5	5	5	5	5	1	5	5	5	5	5
1	2	2	1	2	6	4	1	8	1	1	4	4	4	4	4	4	1	5	5	-1	0	-1	0	-1	0	0	1	1	1	2	0	2	2	2	3	0	2	2	2	2	2	2	2	1	4	5	4	4	4
1	2	2	1	1	4	4	1	7	1	1	5	4	4	3	4	4	3	4	4	0	0	-1	0	0	0	0	1	1	1	1	2	1	1	1	2	2	1	2	2	2	2	4	4	1	5	4	2	2	2
1	2	2	1	1	4	3	1	8	1	1	5	5	4	4	4	5	4	4	4	-1	0	0	0	0	0	0	2	1	2	0	2	1	2	1	3	3	2	2	4	2	4	4	4	1	5	5	5	4	5
1	2	2	1	2	6	1	3	8	1	1	5	5	5	1	5	5	4	5	3	-2	0	0	-1	-2	0	0	0	0	1	1	0	1	0	2	1	1	1	2	2	2	4	3	4	1	5	3	2	3	4
1	2	3	1	2	6	4	1	8	3	1	5	5	5	3	5	5	5	5	5	-1	-1	-1	1	0	-1	-1	0	0	1	0	0	0	1	1	2	0	0	2	2	1	4	2	2	1	4	2	3	3	4
1	2	2	2	1	4	1	1	7	1	1	5	5	5	4	5	5	4	5	5	-1	0	0	0	-1	0	0	1	1	1	1	1	1	2	1	1	1	1	2	2	1	2	2	4	7	5	4	4	4	4
1	2	2	1	1	3	2	1	7	1	1	5	5	5	2	5	5	5	5	5	-1	0	0	0	0	0	0	1	0	1	1	2	1	99	3	2	2	1	1	4	1	4	4	4	1	5	5	5	5	5
1	2	2	1	2	5	4	1	7	1	1	4	4	4	3	5	2	4	4	3	0	0	0	0	0	0	0	1	1	2	0	1	1	2	1	2	2	0	2	4	2	4	2	4	1	5	5	5	5	5
1	2	3	2	2	4	4	1	8	1	1	5	5	5	4	5	5	5	5	4	-1	0	-2	0	0	-1	0	1	1	1	1	1	1	2	2	2	1	1	1	3	1	3	3	2	1	5	4	4	3	3
1	2	3	1	2	4	3	3	8	5	1	5	4	5	1	5	5	4	5	4	-2	-2	-1	-1	-1	-2	-2	2	0	3	2	2	0	0	2	1	0	2	1	4	1	4	4	1	1	5	4	2	2	2
1	2	2	1	2	6	2	1	8	1	1	5	5	4	2	5	5	4	5	4	-1	-1	-1	0	-1	0	0	1	0	1	0	0	0	0	1	3	3	2	2	5	2	5	2	2	1	5	5	5	5	5
1	2	1	1	2	4	2	3	8	2	1	5	5	5	3	5	5	4	5	5	-2	0	-2	0	-1	-2	-1	1	0	2	0	1	0	0	0	2	99	0	2	4	1	2	2	2	1	4	3	2	3	2
1	2	2	1	2	4	3	3	8	3	1	5	5	5	2	5	5	5	5	5	-2	0	0	0	0	-1	-1	0	0	1	1	0	0	0	1	1	0	1	1	2	1	2	2	2	1	5	4	4	4	4
1	2	3	1	2	4	2	2	8	5	1	5	5	5	2	5	5	5	5	4	-2	0	-1	0	0	-1	0	1	0	1	1	2	0	1	1	1	1	1	2	4	2	4	2	2	1	4	4	3	2	3
1	2	3	2	2	3	4	1	8	1	1	5	5	5	4	5	5	4	5	4	-1	0	-1	0	0	-1	0	0	1	2	1	2	1	3	2	3	1	1	1	2	1	1	3	4	5	5	2	1	1	1
1	1	2	6	2	3	2	2	5	1	1	4	4	4	3	2	4	2	4	5	99	-2	-2	-2	-2	-2	-2	99	2	0	1	1	1	0	0	2	2	99	1	3	2	2	2	2	2	5	4	4	4	4
1	2	2	2	2	5	1	3	8	1	1	5	5	5	1	5	5	4	5	4	-2	0	0	0	0	-1	0	1	0	1	1	1	0	1	1	1	1	0	1	2	1	4	4	2	1	5	5	5	5	5
1	2	2	2	1	4	4	1	8	1	1	5	5	4	3	5	5	2	5	4	-2	0	0	0	1	-1	-1	0	0	1	0	1	0	1	0	1	0	0	1	4	1	4	2	2	1	5	4	4	4	4
1	2	1	1	1	4	2	1	#NULL!	1	1	5	5	1	5	1	5	1	1	5	0	0	0	0	0	0	0	2	99	1	1	1	0	0	0	1	1	0	1	1	1	4	2	2	1	5	3	4	4	4
1	2	2	2	2	4	1	3	#NULL!	2	1	5	5	5	2	5	5	3	5	2	-2	1	0	0	0	-1	0	0	1	2	1	1	0	0	1	3	99	1	#NULL!	#NULL!	#NULL!	#NULL!	#NULL!	#NULL!	#NULL!	#NULL!	#NULL!	#NULL!	#NULL!	#NULL!
1	2	2	2	2	3	3	1	#NULL!	2	1	#NULL!	#NULL!	#NULL!	#NULL!	#NULL!	#NULL!	#NULL!	#NULL!	#NULL!	#NULL!	#NULL!	#NULL!	#NULL!	#NULL!	#NULL!	#NULL!	#NULL!	#NULL!	#NULL!	#NULL!	#NULL!	#NULL!	#NULL!	#NULL!	#NULL!	#NULL!	#NULL!	#NULL!	#NULL!	#NULL!	#NULL!	#NULL!	#NULL!	#NULL!	#NULL!	#NULL!	#NULL!	#NULL!	#NULL!
1	2	3	2	1	5	2	1	#NULL!	1	1	4	2	2	4	4	2	2	1	1	-2	0	0	1	0	-1	-2	0	2	1	2	2	1	1	1	0	1	1	2	2	1	4	2	2	1	5	4	4	4	4
1	2	2	1	2	4	4	1	#NULL!	2	1	4	5	2	2	4	4	2	2	3	-1	-1	-1	-1	-1	-1	-2	1	1	1	2	2	1	99	99	2	0	1	#NULL!	#NULL!	#NULL!	#NULL!	#NULL!	#NULL!	#NULL!	#NULL!	#NULL!	#NULL!	#NULL!	#NULL!
1	2	3	2	2	3	4	2	7	2	1	5	5	4	2	4	5	2	4	5	-1	0	-2	0	0	0	-1	1	1	3	1	2	1	0	2	3	3	1	4	4	2	4	4	5	1	5	4	4	4	4
1	2	1	2	1	4	1	3	#NULL!	1	1	5	5	5	3	5	5	3	4	3	-2	-1	-1	0	0	-1	-1	1	1	1	1	2	1	2	1	1	2	2	2	3	2	3	4	1	1	5	5	4	4	5
1	2	2	1	1	3	4	3	8	1	1	5	5	5	1	5	5	5	5	4	-1	1	0	0	0	-1	0	1	0	1	1	2	0	3	1	1	1	0	1	1	1	1	1	1	1	5	4	4	4	3
1	2	2	2	2	1	1	2	#NULL!	2	1	5	4	4	4	5	4	2	4	5	-2	-1	-1	0	-2	0	-2	3	99	3	2	3	1	3	2	3	2	2	1	2	1	3	4	4	2	4	#NULL!	#NULL!	#NULL!	#NULL!
1	2	2	1	2	4	4	1	8	1	1	5	5	5	1	4	5	4	5	3	-2	0	-1	-1	1	-1	-1	1	0	0	1	2	1	99	0	0	1	0	1	2	1	2	2	2	1	4	4	4	3	2
1	2	2	1	2	5	4	1	8	1	1	5	5	4	3	5	5	4	5	4	-1	-1	-1	1	-1	0	0	0	1	1	1	1	0	1	1	1	1	0	2	2	2	2	2	4	1	5	4	4	4	4
1	2	2	1	2	4	3	2	8	3	1	5	5	5	2	5	5	4	5	5	-2	-1	-1	0	1	0	0	0	0	2	1	2	1	2	1	1	2	0	2	2	2	2	3	4	1	5	4	3	4	3
1	2	2	2	2	5	3	3	8	1	1	5	5	5	2	5	5	5	5	3	-1	0	-1	0	-1	-1	0	0	0	1	1	2	1	2	1	1	1	1	2	2	1	2	2	2	6	5	4	4	2	2
1	2	2	1	1	4	2	3	#NULL!	1	1	5	5	5	2	5	5	5	5	2	-1	-1	-2	0	0	0	-1	0	0	1	1	1	0	2	1	2	1	1	2	1	1	1	2	1	#NULL!	#NULL!	#NULL!	#NULL!	#NULL!	#NULL!
1	2	3	1	2	4	3	1	8	1	1	5	4	4	3	4	4	4	4	4	-1	-1	-1	0	-1	-1	-1	2	1	2	2	1	2	1	2	3	3	3	2	2	2	4	2	5	1	4	4	4	4	2
1	2	2	4	1	3	3	1	8	2	1	5	5	4	2	5	5	4	4	5	0	0	-1	0	-1	-1	0	99	1	2	2	3	1	1	1	2	1	2	2	2	2	4	2	2	1	5	5	5	4	4
1	2	2	1	2	5	4	1	#NULL!	1	1	5	5	4	4	5	5	4	5	4	-2	-2	-1	0	0	0	0	0	0	0	0	1	0	1	1	1	1	0	1	2	1	4	2	2	1	5	#NULL!	#NULL!	#NULL!	#NULL!
1	2	3	2	2	3	4	1	#NULL!	2	1	4	4	4	2	4	5	4	4	5	-2	0	0	0	0	-1	0	1	1	2	0	0	0	1	1	1	3	1	2	2	2	2	1	2	1	5	#NULL!	#NULL!	#NULL!	#NULL!
1	2	2	1	2	5	2	1	#NULL!	2	1	#NULL!	#NULL!	#NULL!	#NULL!	#NULL!	#NULL!	#NULL!	#NULL!	#NULL!	#NULL!	#NULL!	#NULL!	#NULL!	#NULL!	#NULL!	#NULL!	#NULL!	#NULL!	#NULL!	#NULL!	#NULL!	#NULL!	#NULL!	#NULL!	#NULL!	#NULL!	#NULL!	#NULL!	#NULL!	#NULL!	#NULL!	#NULL!	#NULL!	#NULL!	#NULL!	#NULL!	#NULL!	#NULL!	#NULL!
1	2	2	1	2	5	2	1	#NULL!	4	1	5	5	4	2	5	5	5	5	5	-1	0	-1	1	-1	-1	0	1	0	1	1	1	1	0	1	0	0	1	#NULL!	#NULL!	#NULL!	#NULL!	#NULL!	#NULL!	#NULL!	#NULL!	#NULL!	#NULL!	#NULL!	#NULL!
1	2	2	1	2	6	4	1	#NULL!	3	1	5	5	4	4	4	4	4	5	#NULL!	#NULL!	#NULL!	#NULL!	#NULL!	#NULL!	#NULL!	#NULL!	#NULL!	#NULL!	#NULL!	#NULL!	#NULL!	#NULL!	#NULL!	#NULL!	#NULL!	#NULL!	#NULL!	#NULL!	#NULL!	#NULL!	#NULL!	#NULL!	#NULL!	#NULL!	#NULL!	#NULL!	#NULL!	#NULL!	#NULL!
1	2	3	2	2	2	3	1	8	1	1	5	5	3	2	5	5	4	4	4	-1	#NULL!	-1	0	0	-1	0	0	0	2	2	2	1	1	0	0	1	0	2	2	1	4	2	2	1	5	4	4	2	4
1	2	3	2	2	4	3	1	#NULL!	1	1	5	5	5	4	5	5	5	5	5	0	#NULL!	-1	0	0	-1	-2	0	0	1	0	1	1	3	0	1	99	0	1	1	1	2	1	2	1	5	4	4	4	4
1	2	2	2	2	5	3	3	#NULL!	1	1	5	4	4	4	5	5	4	4	4	-1	0	0	1	1	-1	0	1	1	0	0	1	1	1	0	1	2	1	2	3	1	2	3	2	6	5	#NULL!	#NULL!	#NULL!	#NULL!
1	2	2	1	2	2	3	3	#NULL!	3	1	5	5	5	2	5	5	4	5	#NULL!	#NULL!	0	#NULL!	#NULL!	#NULL!	#NULL!	#NULL!	#NULL!	#NULL!	#NULL!	#NULL!	#NULL!	#NULL!	#NULL!	#NULL!	#NULL!	#NULL!	#NULL!	#NULL!	#NULL!	#NULL!	#NULL!	#NULL!	#NULL!	#NULL!	#NULL!	#NULL!	#NULL!	#NULL!	#NULL!
1	2	2	1	2	3	3	1	7	2	1	5	5	5	1	5	5	5	5	4	0	-1	0	0	0	-1	0	1	0	1	1	3	0	1	0	1	99	0	2	2	1	3	2	2	1	5	3	4	4	3
1	2	2	1	1	4	3	1	7	1	1	5	5	5	2	4	5	4	5	5	-1	0	-1	1	0	0	-1	1	1	1	1	2	1	1	1	1	1	2	2	4	2	4	4	4	1	5	5	5	4	4
1	2	2	1	2	4	4	1	8	2	1	5	5	5	2	5	5	4	5	4	0	-1	0	0	1	-1	0	1	0	2	1	2	1	2	2	3	3	1	2	2	2	5	4	4	1	5	5	5	5	5
1	2	2	1	2	5	3	1	7	1	1	5	5	5	3	5	5	4	5	2	0	1	-1	0	-1	-1	0	0	1	2	0	1	0	3	2	3	0	0	2	3	2	4	4	4	1	5	3	2	2	2
1	2	2	1	1	5	1	1	8	3	1	5	5	4	1	5	5	4	4	5	-2	-1	-1	0	-1	-1	-1	1	0	1	1	1	0	2	0	1	1	0	1	2	1	2	2	2	1	5	5	5	4	4
1	2	3	2	2	4	4	3	4	3	1	5	5	5	4	5	5	2	5	4	0	0	0	0	0	0	0	0	2	1	1	1	1	1	1	3	0	0	1	2	1	4	2	2	1	5	4	4	4	2
1	2	2	1	2	3	3	1	3	1	1	4	4	2	4	4	4	2	2	4	0	-1	0	0	0	0	0	0	1	1	1	2	1	1	1	2	0	1	1	2	1	2	2	2	1	5	4	4	4	4
1	2	2	1	2	3	3	1	8	2	1	5	5	5	2	5	5	4	5	4	0	0	-1	-1	-1	-1	0	2	1	2	1	2	2	2	2	3	2	1	1	2	1	4	4	1	1	4	3	2	2	2
1	2	2	1	2	3	3	3	8	1	1	5	5	5	2	5	5	4	5	4	-1	1	-1	-1	0	-1	-2	3	1	2	2	2	2	3	2	3	1	1	1	3	1	2	2	1	4	5	1	1	1	1
1	2	2	2	2	6	3	3	6	1	1	5	5	5	2	5	5	5	5	2	-1	0	-1	-1	-1	-1	-2	0	1	1	1	1	0	0	0	0	0	1	1	2	1	1	1	2	1	5	5	5	5	5
1	2	2	1	2	5	2	1	8	1	1	5	5	5	2	5	5	4	5	5	-2	-1	-1	0	0	-1	0	0	0	2	2	1	1	0	1	3	3	0	2	2	2	4	2	4	1	4	4	3	3	3
1	2	3	1	2	5	3	3	8	1	1	5	5	5	3	5	5	5	5	4	-2	0	-1	0	0	0	-1	1	0	1	2	1	1	1	1	2	0	1	1	2	1	2	2	1	1	5	4	4	4	4
1	2	1	1	2	4	2	3	8	1	1	5	5	5	4	5	5	4	5	4	-2	#NULL!	0	0	0	-1	0	0	0	1	0	1	0	1	1	1	0	1	1	1	1	1	1	4	1	5	4	4	4	4
1	2	2	1	2	4	1	1	6	2	1	5	4	5	3	4	3	4	5	5	-2	-1	-2	-2	-2	-2	-2	3	1	2	2	3	0	3	2	2	2	0	1	4	2	2	2	4	2	5	5	5	5	5
1	2	1	2	1	5	2	1	8	2	1	5	5	5	2	5	5	2	5	5	-1	0	0	0	-1	-1	99	0	1	1	0	1	0	1	0	0	0	1	1	1	1	2	2	1	1	5	5	4	4	4
1	2	3	1	2	4	3	1	8	2	1	5	5	5	4	5	5	4	5	4	1	1	0	-1	0	0	0	2	2	2	1	2	1	3	2	3	0	2	2	2	2	2	2	2	1	5	4	4	4	5
1	2	3	1	2	5	4	1	8	3	0	5	5	5	1	5	5	5	5	4	-1	0	-1	0	1	-1	0	1	0	0	1	2	1	2	1	1	1	1	2	1	1	2	1	4	1	5	4	4	4	4
1	1	3	6	1	4	4	1	8	1	0	4	5	4	4	5	2	4	4	4	99	99	99	99	99	99	99	99	1	2	1	2	1	0	1	3	1	99	2	2	1	2	2	5	2	5	4	4	5	4
1	2	1	2	1	4	2	1	8	1	0	5	5	4	4	4	5	4	4	4	-1	0	-2	0	0	-1	-2	1	1	2	2	1	1	2	1	2	2	1	2	4	1	2	2	5	1	5	4	4	5	4
1	2	3	2	2	3	1	1	8	3	0	5	4	3	4	4	4	3	4	5	-1	-1	0	0	0	0	0	0	1	3	1	3	0	0	2	3	0	1	4	3	2	3	4	3	1	5	4	4	4	4
1	1	3	6	1	4	2	2	8	5	0	5	5	3	4	5	3	3	4	5	99	99	99	99	99	99	99	3	1	2	1	2	1	1	3	1	2	3	3	3	2	3	3	3	4	5	4	4	4	4
1	2	2	2	2	6	2	1	8	1	0	4	5	4	4	4	4	4	4	5	0	0	-2	0	0	-1	-2	0	1	1	1	0	0	0	1	3	1	0	2	4	2	4	2	4	1	5	3	4	4	4
1	2	2	1	2	4	1	2	8	5	0	5	5	5	2	5	5	5	5	3	-2	0	-1	-1	-1	-1	0	1	0	1	2	1	0	0	0	0	2	0	2	2	1	1	1	2	1	5	4	3	4	3
1	2	2	1	2	3	4	3	8	3	0	4	5	4	3	5	3	4	4	3	-2	-2	-1	0	-1	-1	-1	1	1	1	0	1	1	0	1	1	0	2	1	2	2	3	4	2	1	4	4	3	4	4
1	2	3	2	2	4	3	1	8	2	0	4	5	3	2	5	4	2	4	4	-2	-1	-1	0	-2	-1	-1	1	3	2	2	2	1	0	0	3	0	2	2	2	1	2	3	2	1	5	4	4	4	4
1	2	2	1	2	5	3	3	4	1	0	4	5	2	3	3	1	2	2	5	0	0	0	1	0	0	-1	0	2	0	1	1	1	1	1	1	0	1	2	2	1	2	2	4	1	5	3	2	2	2
1	2	2	1	1	4	4	1	8	1	0	5	5	4	4	5	5	4	4	3	-1	0	-1	0	0	0	-1	1	1	2	1	2	1	0	1	3	1	1	2	3	2	4	4	4	1	4	3	4	3	3
1	2	2	1	1	5	3	1	8	2	0	5	4	4	2	4	4	4	4	4	-1	0	0	0	0	0	1	1	1	0	1	1	1	2	0	1	0	1	2	2	2	2	3	2	1	4	4	3	3	2
1	2	1	2	1	1	1	1	8	1	0	5	5	5	4	5	5	5	4	5	-1	0	0	0	-1	0	-1	0	0	1	1	3	0	1	0	1	0	1	1	1	1	3	4	2	1	4	4	2	4	4
1	2	3	1	2	3	4	1	#NULL!	4	0	4	5	1	4	5	3	1	2	4	0	0	0	0	0	0	-1	2	99	2	2	2	2	3	3	3	3	2	2	4	2	4	4	4	1	5	4	2	4	2
1	2	2	1	2	6	4	1	7	2	0	5	5	5	4	5	5	4	5	5	-2	0	-1	0	0	-1	0	1	1	1	1	0	1	0	1	1	1	1	1	1	1	4	2	2	1	5	5	5	5	5
1	2	2	1	1	5	2	3	4	3	0	5	5	4	3	3	5	2	4	4	-1	0	1	1	0	0	-1	2	3	3	3	3	3	3	3	3	3	3	4	5	4	3	4	5	1	5	4	4	4	4
1	1	3	4	1	5	3	1	8	1	0	5	5	5	4	5	5	4	5	2	-2	-1	-1	-1	-1	-1	-1	99	0	1	1	2	1	3	2	1	2	99	2	2	1	4	4	2	2	4	4	4	4	4
1	2	2	1	2	6	4	1	8	1	0	5	5	5	2	5	4	4	5	4	-2	0	-1	0	-1	0	0	0	1	1	1	1	1	2	1	1	0	1	2	2	2	4	4	2	1	5	4	4	4	4
1	2	2	2	1	5	4	1	8	1	0	5	5	4	1	5	5	4	5	4	-2	-1	-1	0	-1	-2	-1	3	0	0	0	1	0	0	1	1	0	1	1	1	1	3	3	1	6	5	4	4	3	3
1	2	2	1	1	3	3	1	8	2	0	4	4	2	4	3	4	3	2	4	0	1	-2	0	0	0	-2	1	2	1	1	2	1	2	1	2	1	1	2	3	2	4	3	2	1	5	1	3	2	3
1	2	2	1	2	6	4	1	8	2	0	5	4	3	3	4	4	3	3	2	-2	-1	-2	-1	-1	-1	-2	2	1	1	1	1	0	1	0	1	1	1	2	2	2	4	2	3	1	5	4	4	3	4
1	2	2	1	1	4	1	1	8	2	0	5	5	4	4	5	5	3	4	2	-1	0	-2	0	-1	-1	-1	1	1	2	0	1	0	2	2	3	2	1	3	3	2	4	4	3	1	4	4	3	3	3
1	2	2	1	2	5	3	2	8	3	0	5	5	5	2	5	5	5	5	5	-1	-2	-1	-1	-2	-1	-2	0	0	2	1	0	0	0	0	2	0	0	1	2	3	5	5	2	1	4	5	5	5	2
1	2	3	2	2	4	3	2	8	3	0	5	5	5	4	5	4	3	5	4	-1	0	0	0	-1	-1	-1	1	0	2	1	3	1	2	1	1	1	1	2	4	2	4	3	4	1	5	4	4	3	4
1	2	2	1	1	4	4	1	8	2	0	5	5	5	1	5	5	4	5	5	-1	0	-2	0	-1	-1	-1	0	0	1	0	1	0	0	0	1	0	1	1	2	1	2	2	2	1	5	4	4	4	3
1	2	2	1	1	4	2	1	8	1	0	5	5	5	3	5	5	5	5	5	99	-1	-1	-1	-1	-1	-1	0	0	2	1	2	0	2	1	3	0	1	2	2	1	4	2	4	1	5	4	4	2	2
1	2	3	1	1	4	4	1	8	6	0	5	5	5	1	5	5	5	5	5	0	0	-2	0	-1	0	0	0	0	0	0	1	0	1	0	0	0	0	1	1	1	1	1	1	1	5	4	4	4	4
1	2	2	1	1	5	3	1	8	1	0	5	5	5	4	5	5	5	5	1	0	0	0	0	0	0	0	0	1	1	0	0	1	2	0	1	2	0	2	3	2	2	2	3	1	5	1	1	1	1
1	2	2	2	2	4	1	1	8	1	0	5	4	5	5	5	5	4	5	5	0	0	-1	0	0	-1	0	1	1	1	1	2	1	99	1	1	2	1	1	3	1	2	3	4	1	5	4	4	4	5
1	2	2	1	2	4	3	1	8	5	0	5	5	5	1	5	5	4	5	3	-1	0	-1	0	0	-1	-1	2	0	1	1	2	0	1	1	2	0	2	2	1	2	4	4	2	1	5	2	4	4	4
1	2	1	2	2	5	1	1	3	2	0	5	5	3	4	5	4	5	3	4	-2	-2	-1	0	-1	-1	-1	0	0	1	0	1	0	1	1	1	2	1	1	2	1	3	2	1	1	5	4	4	4	4
1	2	2	1	2	4	1	1	8	2	0	4	4	3	4	4	4	4	4	4	0	1	-1	0	-2	0	-2	1	1	1	0	2	0	1	1	2	2	2	1	2	1	4	4	4	1	5	4	4	3	3
1	2	2	2	1	4	2	1	8	1	0	5	4	5	4	5	5	4	5	5	-2	-1	-1	-1	-2	0	-2	1	1	1	1	1	0	99	1	2	2	1	2	4	2	2	2	4	2	5	2	2	2	2
1	2	1	2	1	3	2	1	2	2	0	4	5	3	3	4	5	3	3	5	-1	-1	-1	0	-1	-2	-1	1	99	1	2	2	1	1	3	2	2	0	2	3	2	5	4	4	1	5	4	4	4	4
1	2	2	2	2	4	3	1	8	1	0	5	5	5	4	5	5	4	5	4	-2	-1	-1	-1	0	0	-1	1	1	1	1	1	1	2	0	1	0	0	1	2	1	4	2	2	1	5	4	3	3	3
1	2	2	1	1	4	4	1	7	2	0	5	5	1	1	5	5	1	1	3	-2	0	-2	0	0	0	0	0	3	3	3	2	2	2	2	2	3	2	1	5	1	5	5	5	1	5	4	4	4	4
1	2	3	2	2	5	4	3	8	1	0	5	5	5	2	5	5	2	5	4	-1	0	-2	0	0	-1	0	1	2	2	3	0	2	1	3	3	2	1	2	4	1	5	5	5	1	5	4	4	4	4
1	2	2	1	2	5	2	2	8	6	0	5	5	5	4	5	5	4	5	5	0	0	-1	0	-1	0	-1	3	0	3	1	3	1	3	3	3	3	3	2	4	2	5	4	5	1	2	5	5	5	5
1	2	2	1	2	6	4	1	8	2	0	5	5	5	3	5	5	5	5	5	-1	-1	-2	-1	1	0	-1	2	0	3	2	1	1	1	2	3	1	0	2	4	2	4	4	2	4	5	4	4	4	4
1	2	2	1	2	4	1	3	8	3	0	4	4	2	4	4	4	2	2	4	0	0	-1	0	0	0	-1	0	2	0	0	1	0	1	1	0	2	0	2	2	2	2	2	2	1	5	4	4	4	4
1	2	2	1	2	4	3	1	8	1	0	5	5	5	4	5	5	4	5	5	-1	0	0	0	0	0	0	0	0	0	1	1	1	99	1	1	1	0	1	2	1	4	2	2	1	5	4	4	4	4
1	2	3	1	2	4	3	1	8	3	0	5	5	5	5	5	5	5	5	5	0	0	-1	0	0	0	-1	0	0	1	0	3	0	1	0	1	1	0	1	1	1	2	2	2	1	5	4	4	4	4
1	2	2	1	2	4	3	1	8	1	0	5	5	5	2	5	5	4	5	4	-2	1	-2	0	0	-1	0	0	1	2	1	1	1	99	0	1	1	0	1	2	1	5	2	4	1	4	4	4	4	4
1	2	2	1	2	6	3	3	8	2	0	5	5	5	3	4	5	5	5	3	0	0	-2	0	0	0	-1	2	1	1	1	1	1	1	0	1	2	1	2	4	2	4	3	4	1	5	4	4	4	4
1	2	2	1	1	4	4	1	8	1	0	5	5	5	2	5	5	2	5	5	-1	-1	-1	-1	-2	-1	-1	1	0	1	2	2	2	2	1	1	1	1	2	2	1	2	2	2	1	5	3	2	2	2
1	2	3	1	2	4	3	1	8	1	0	5	5	4	2	5	5	4	4	2	0	1	0	-1	0	-1	0	0	0	0	0	1	0	0	0	1	1	0	1	2	1	4	2	2	1	5	4	2	2	4
1	2	2	1	2	4	3	2	8	2	0	5	5	5	2	1	5	4	5	2	-1	-1	-1	-1	-2	-1	-1	2	1	2	3	2	1	1	2	2	2	2	2	2	2	4	4	4	1	2	3	4	4	2
1	2	2	2	2	4	2	2	8	1	0	2	2	2	4	4	5	1	2	5	-2	-1	-1	0	-1	0	-2	0	2	2	2	2	3	1	1	1	1	1	1	1	1	2	2	4	1	5	4	2	1	2
1	2	2	1	2	4	4	1	8	1	0	4	5	4	4	4	4	2	4	3	-1	1	-2	0	0	0	0	1	1	2	0	1	1	2	2	1	3	1	2	4	3	5	4	2	1	5	4	3	2	3
1	2	2	1	2	5	2	1	3	1	0	4	3	2	4	4	3	2	3	4	0	-1	0	0	0	0	-1	0	3	1	1	1	0	1	1	1	1	1	2	3	2	4	4	4	1	5	4	3	4	4
1	2	2	1	2	6	4	1	8	2	0	5	5	5	4	5	5	4	4	5	-1	0	-2	0	0	0	0	0	0	2	1	1	0	1	1	2	1	1	1	2	2	4	2	2	1	5	4	4	4	3
1	2	2	1	2	5	4	1	8	1	0	4	5	5	4	4	4	4	5	5	0	0	-2	0	0	-1	0	0	1	1	1	1	1	2	1	3	3	1	1	2	2	4	2	4	1	5	4	4	4	4
1	2	1	1	1	5	2	3	8	2	0	5	5	5	3	5	5	4	5	5	0	0	-2	0	0	0	0	0	0	2	2	1	0	99	0	2	2	1	2	3	2	4	2	4	1	5	4	4	3	3
1	2	2	1	2	4	3	1	8	1	0	5	5	4	4	5	5	4	5	4	-1	-1	-1	0	-1	0	0	1	0	3	3	3	2	0	2	1	0	1	2	2	1	4	4	4	1	4	3	4	4	4
1	2	2	1	1	5	2	1	8	2	0	5	5	5	3	5	5	2	5	2	0	-1	-2	0	-1	0	0	1	0	2	2	1	0	1	0	3	3	1	4	2	1	2	4	5	1	5	4	5	4	4
1	2	1	1	2	6	2	1	8	1	0	5	4	4	2	5	5	4	5	5	-2	1	-1	0	0	-1	0	1	1	1	1	0	0	2	0	2	2	0	1	2	1	3	1	4	1	5	5	4	4	4
1	2	2	1	2	6	3	1	8	2	0	4	5	2	5	4	5	2	4	5	0	0	-1	0	0	0	0	0	2	1	1	0	1	1	0	1	99	1	2	2	1	1	1	4	1	5	4	4	4	4
1	2	2	2	2	4	2	3	8	1	0	4	4	2	3	4	2	2	2	3	-2	-1	-1	-1	-1	0	0	1	1	1	1	1	1	0	0	1	1	1	2	2	1	2	2	2	2	5	2	4	4	4
1	2	2	1	2	2	3	1	#NULL!	1	0	2	4	1	5	2	2	2	2	1	0	0	0	0	-1	-1	-1	0	3	1	2	3	1	3	0	1	3	1	2	1	2	4	1	2	1	5	2	2	2	2
1	2	2	2	2	4	4	1	8	1	0	5	5	2	4	2	5	2	4	3	-2	0	-1	0	0	0	-2	1	2	1	1	1	1	1	0	1	0	0	1	2	1	2	1	4	1	5	4	2	2	2
1	2	2	2	2	5	4	1	8	1	0	5	5	4	4	5	5	4	5	2	-2	-1	-2	-1	-1	-1	-1	1	1	0	0	0	0	99	1	1	0	0	1	4	1	2	2	2	1	5	5	5	5	5
1	2	1	2	1	4	2	1	#NULL!	1	0	4	4	1	5	4	3	2	3	5	-1	-1	0	0	-2	-1	-2	1	99	1	2	1	0	1	0	0	0	0	1	3	1	2	2	2	1	5	4	4	4	2
1	2	2	2	1	5	2	1	8	2	0	5	5	5	2	5	5	4	5	3	-2	0	-2	0	-1	1	-1	0	0	2	1	1	0	99	3	1	99	1	1	3	1	2	1	1	1	5	4	4	2	2
1	2	2	2	2	4	3	1	#NULL!	1	0	4	5	4	3	4	3	2	5	4	-1	0	0	0	-1	0	-2	0	99	2	2	2	1	1	2	1	2	2	2	3	2	4	3	4	1	4	3	3	3	4
1	2	2	2	1	3	2	1	8	1	0	5	5	5	4	5	5	4	4	3	-1	0	-1	1	0	0	0	2	0	2	1	2	1	99	1	2	2	1	3	3	2	4	3	4	1	5	3	3	3	3
1	2	2	2	1	4	3	1	8	1	0	5	5	4	1	5	5	2	4	4	-2	-1	-1	0	0	0	0	0	1	1	1	1	1	0	1	1	0	0	1	2	1	2	2	4	1	5	4	4	4	2
1	2	2	1	1	5	3	1	8	1	0	4	2	4	2	4	4	2	5	4	-1	1	-2	0	0	0	0	0	2	2	2	1	1	2	2	2	2	0	2	2	1	5	3	2	1	5	4	4	4	3
1	2	2	1	2	2	3	2	8	1	0	5	5	5	2	5	5	3	5	1	-2	0	-1	0	-2	-2	-1	1	0	2	2	3	1	99	3	3	3	2	2	5	2	5	5	5	1	4	5	4	3	3
1	2	2	1	2	5	1	1	8	1	0	5	5	3	3	5	4	2	4	5	-2	0	-1	-1	-1	-1	-2	1	0	1	1	2	1	2	0	1	2	1	1	1	1	2	2	3	1	5	4	4	3	3
1	2	2	1	2	3	1	1	8	3	0	5	5	4	1	5	5	2	4	4	-2	-1	-1	-1	-1	-1	-1	2	1	1	1	1	0	1	1	1	2	1	1	1	1	2	1	1	2	5	4	4	4	4
1	2	2	2	1	2	3	3	8	3	0	5	5	2	3	5	4	2	4	4	-1	-1	-2	0	-2	-1	-2	2	1	1	1	3	1	2	1	2	1	1	2	2	1	4	5	4	6	4	4	4	4	4
1	2	2	1	1	2	2	1	8	1	0	5	5	5	4	5	5	5	5	3	-2	0	-1	0	0	0	0	0	1	0	1	2	0	1	0	1	0	0	1	2	1	3	3	2	1	5	4	4	4	4
1	2	2	2	2	4	3	2	8	1	0	4	3	4	4	4	4	2	3	3	0	0	-1	0	0	0	-1	1	1	1	1	2	0	0	1	2	2	1	2	3	2	4	4	4	1	5	5	5	4	4
1	2	3	1	2	5	3	1	8	1	0	5	5	2	4	5	4	5	3	4	0	0	0	0	0	-1	-1	0	0	1	1	1	0	0	2	2	1	1	1	2	1	4	2	4	1	5	4	2	2	3
1	2	2	2	2	5	3	1	8	1	0	5	5	5	1	5	5	4	5	4	-1	0	-1	0	-1	-1	-1	0	1	1	0	1	0	99	1	3	1	0	2	2	1	2	2	2	1	5	2	4	2	2
1	2	2	1	2	4	4	3	8	3	0	5	5	5	2	4	4	4	5	4	-1	-1	-2	0	-1	0	-1	0	0	1	0	0	1	0	0	1	1	1	2	2	1	2	2	2	7	5	4	4	4	3
1	2	3	1	2	2	1	1	3	6	0	5	5	2	2	5	5	3	3	5	-1	-1	-1	0	-1	-1	-1	0	1	0	0	2	0	0	0	99	99	0	1	1	1	1	2	1	1	4	3	3	3	3
1	2	2	2	2	6	3	1	8	1	0	4	4	3	4	4	4	2	4	5	-2	1	-1	0	0	0	0	1	2	1	1	1	0	0	0	1	0	0	1	2	1	4	2	4	1	5	4	4	5	5
1	2	2	1	2	5	3	3	8	3	0	5	5	4	2	5	4	4	4	4	-1	-1	-1	-1	-1	-1	-1	2	1	3	2	0	2	2	2	3	3	1	2	2	2	4	4	5	2	5	4	4	4	4
1	1	3	3	2	4	3	1	8	1	0	5	5	2	4	4	4	2	2	4	0	-1	-1	0	-1	0	-1	1	1	1	1	0	1	0	1	1	0	1	2	2	1	2	2	4	1	5	4	4	4	2
1	2	3	1	2	5	4	1	8	2	0	5	5	5	1	5	5	5	5	5	-1	0	#NULL!	0	0	-1	0	0	0	0	1	0	0	1	0	0	0	0	1	1	1	2	2	1	1	5	4	4	4	4
1	2	2	2	2	4	3	1	8	1	0	3	5	3	4	3	4	2	3	4	-2	-1	-1	-1	-1	-1	-2	1	2	2	1	1	0	0	1	1	1	1	2	2	2	3	4	4	6	5	4	4	4	3
1	2	3	1	2	6	4	1	8	1	0	5	5	5	4	5	4	5	5	4	0	-1	-2	0	0	0	0	0	0	1	1	0	0	0	0	0	0	0	1	1	1	1	1	1	1	5	5	5	4	4
1	2	2	1	2	5	3	1	8	1	0	5	5	5	2	5	5	5	5	4	-2	0	-1	0	0	0	-1	1	0	1	1	2	1	0	2	2	1	1	1	2	1	2	2	2	1	5	5	5	5	4
1	2	1	1	1	6	2	1	8	1	0	5	5	5	2	5	5	5	5	5	-1	-1	-2	0	-1	0	0	1	0	1	1	1	0	0	1	1	0	0	2	2	1	2	1	5	1	5	4	5	5	5
1	2	3	1	2	5	4	2	8	2	0	5	4	5	1	5	5	5	5	3	-2	0	0	0	-1	0	-1	2	0	3	1	1	0	0	1	1	1	1	2	4	2	4	4	4	1	4	4	5	5	5
1	2	2	1	2	4	2	2	8	5	0	5	5	5	2	4	5	4	5	4	-2	-1	-2	-1	-1	-2	-2	1	0	2	1	1	1	1	2	1	1	2	2	2	1	2	2	3	4	5	4	3	4	4
1	1	2	3	2	2	2	1	8	2	0	4	4	4	3	4	5	2	4	4	-2	-2	-2	-2	-2	-2	-2	3	1	2	1	3	1	1	2	3	3	1	2	2	2	4	4	4	2	5	4	4	4	4
1	2	2	1	2	4	1	3	8	2	0	5	4	4	2	4	4	2	4	5	-1	-1	-1	-1	-1	-1	-1	1	1	2	1	1	1	2	0	2	2	1	2	2	2	4	4	4	1	5	4	4	4	3
1	2	2	1	1	5	4	1	5	1	0	2	4	4	3	4	4	4	3	5	0	0	0	0	0	0	0	1	1	2	1	1	0	1	1	2	2	0	2	3	2	5	4	4	1	5	3	3	2	2
1	2	3	2	2	4	4	2	8	2	0	5	5	5	2	4	5	5	5	4	-2	-2	-1	1	0	0	-1	1	1	0	0	1	0	1	0	3	1	1	1	2	2	4	3	1	2	5	3	3	3	3
1	2	3	1	2	4	1	1	8	3	0	5	5	5	4	5	5	4	5	4	-2	-1	-2	0	-1	0	0	1	0	1	1	1	0	0	0	0	1	0	1	2	1	4	4	2	1	4	4	5	4	4
1	2	2	1	2	4	1	1	8	3	0	5	5	5	3	4	5	5	5	5	-2	-1	-2	-1	-1	-1	-1	0	0	2	0	1	0	0	0	1	1	0	1	3	1	2	4	4	1	5	5	5	5	5
1	2	3	1	2	4	4	1	8	2	0	5	4	4	4	5	5	4	5	5	-1	0	-2	1	-2	0	-1	1	1	2	1	1	0	1	1	2	2	2	2	3	2	3	2	4	1	5	4	4	3	4
1	2	3	1	2	4	3	1	8	3	0	5	5	5	3	5	5	4	5	4	-2	-1	-1	-1	-1	-1	-1	2	1	1	1	2	1	0	1	2	0	3	1	2	2	4	2	2	1	5	4	3	2	2
1	2	3	1	2	4	4	1	8	3	0	5	5	5	2	4	5	4	4	2	-1	1	1	0	0	0	0	1	1	2	1	1	1	1	2	3	1	1	2	2	1	4	#NULL!	2	1	5	4	4	4	4
1	2	2	2	2	2	1	3	8	4	0	5	5	5	4	4	5	4	5	4	-1	-1	-2	0	-1	-1	-1	1	1	1	1	3	1	1	1	1	1	1	1	2	1	2	2	2	1	5	4	2	2	2
1	2	3	1	2	3	1	1	8	3	0	5	4	5	3	5	5	3	5	5	-2	-1	-2	-1	-1	-1	-1	2	1	2	2	2	1	1	1	3	2	1	2	4	3	4	4	3	5	4	4	4	4	4
1	2	2	2	2	4	2	3	4	2	0	4	4	4	4	4	4	2	4	4	-2	-1	-1	-1	-1	0	-1	1	2	3	1	3	1	3	3	2	2	2	4	4	2	4	4	4	1	5	5	4	2	2
1	2	3	1	2	5	4	1	8	1	0	5	4	5	3	4	5	4	4	3	-1	0	0	-1	0	-1	-1	3	1	2	2	0	1	1	1	1	2	1	2	2	2	4	2	4	1	4	4	4	4	4
1	2	2	1	2	5	4	1	8	2	0	5	5	5	2	5	5	5	5	5	-2	0	-1	0	0	-1	0	0	0	1	0	1	1	99	1	1	0	1	2	1	1	2	2	1	1	5	4	5	4	4
1	1	1	6	1	5	2	1	#NULL!	1	0	5	5	4	2	4	4	5	4	4	99	#NULL!	#NULL!	#NULL!	#NULL!	#NULL!	#NULL!	#NULL!	#NULL!	#NULL!	#NULL!	#NULL!	#NULL!	#NULL!	#NULL!	#NULL!	#NULL!	#NULL!	#NULL!	#NULL!	#NULL!	#NULL!	#NULL!	#NULL!	#NULL!	#NULL!	#NULL!	#NULL!	#NULL!	#NULL!
1	2	2	1	2	4	2	1	#NULL!	1	0	4	5	3	4	5	3	4	4	4	-1	0	-1	0	-1	-1	-1	1	99	1	1	2	0	0	1	1	2	0	2	2	1	2	2	2	1	4	#NULL!	#NULL!	#NULL!	#NULL!
1	2	3	2	1	5	4	3	#NULL!	1	0	2	4	5	4	2	5	4	5	#NULL!	#NULL!	#NULL!	#NULL!	#NULL!	#NULL!	#NULL!	#NULL!	#NULL!	#NULL!	#NULL!	#NULL!	#NULL!	#NULL!	#NULL!	#NULL!	#NULL!	#NULL!	#NULL!	#NULL!	#NULL!	#NULL!	#NULL!	#NULL!	#NULL!	#NULL!	#NULL!	#NULL!	#NULL!	#NULL!	#NULL!
1	2	2	1	2	2	2	2	#NULL!	1	0	5	5	2	4	4	3	1	2	4	0	-1	-1	-1	0	0	-1	3	0	1	2	3	1	3	1	0	2	0	2	2	2	5	3	5	1	5	4	4	4	4
1	2	2	2	2	4	3	3	#NULL!	2	0	#NULL!	#NULL!	#NULL!	#NULL!	#NULL!	#NULL!	#NULL!	#NULL!	#NULL!	#NULL!	#NULL!	#NULL!	#NULL!	#NULL!	#NULL!	#NULL!	#NULL!	#NULL!	#NULL!	#NULL!	#NULL!	#NULL!	#NULL!	#NULL!	#NULL!	#NULL!	#NULL!	#NULL!	#NULL!	#NULL!	#NULL!	#NULL!	#NULL!	#NULL!	#NULL!	#NULL!	#NULL!	#NULL!	#NULL!
1	1	2	6	1	3	2	1	#NULL!	1	0	#NULL!	#NULL!	#NULL!	#NULL!	#NULL!	#NULL!	#NULL!	#NULL!	#NULL!	#NULL!	#NULL!	#NULL!	#NULL!	#NULL!	#NULL!	#NULL!	#NULL!	#NULL!	#NULL!	#NULL!	#NULL!	#NULL!	#NULL!	#NULL!	#NULL!	#NULL!	#NULL!	#NULL!	#NULL!	#NULL!	#NULL!	#NULL!	#NULL!	#NULL!	#NULL!	#NULL!	#NULL!	#NULL!	#NULL!
1	2	1	2	1	4	2	1	#NULL!	1	0	5	5	5	5	5	5	4	5	5	-2	0	0	-1	0	-1	-1	1	1	2	0	1	0	0	1	0	0	0	1	2	1	2	2	1	1	5	#NULL!	#NULL!	#NULL!	#NULL!
1	2	2	1	2	4	2	2	#NULL!	2	0	4	5	5	4	4	5	4	5	3	-2	0	-2	0	-1	-1	-1	1	1	2	1	1	0	2	2	1	0	2	2	2	2	4	4	4	1	5	#NULL!	#NULL!	#NULL!	#NULL!
1	2	2	1	2	5	4	1	#NULL!	2	0	5	5	3	1	5	5	5	5	5	-2	-2	-2	-1	-1	-1	-2	3	0	2	0	1	1	0	2	3	2	1	2	2	1	5	4	1	1	5	3	3	4	4
1	2	2	2	2	4	3	1	#NULL!	1	0	#NULL!	#NULL!	#NULL!	#NULL!	#NULL!	#NULL!	#NULL!	#NULL!	#NULL!	#NULL!	#NULL!	#NULL!	#NULL!	#NULL!	#NULL!	#NULL!	#NULL!	#NULL!	#NULL!	#NULL!	#NULL!	#NULL!	#NULL!	#NULL!	#NULL!	#NULL!	#NULL!	#NULL!	#NULL!	#NULL!	#NULL!	#NULL!	#NULL!	#NULL!	#NULL!	#NULL!	#NULL!	#NULL!	#NULL!
1	2	3	1	2	5	3	3	8	1	0	4	5	3	2	5	5	3	3	4	-1	0	-2	0	0	0	0	1	1	2	2	1	1	99	1	1	0	3	3	2	1	2	3	4	1	5	4	4	4	3
1	2	2	1	1	5	4	1	5	1	0	5	5	4	4	4	4	4	5	4	0	-1	0	0	0	0	0	0	1	1	1	0	0	1	0	3	0	0	1	2	1	2	2	1	1	5	4	5	4	4
1	2	2	1	2	5	3	1	#NULL!	2	0	5	5	5	2	5	5	5	5	4	-1	-1	-2	-1	-1	-1	-1	1	0	1	0	1	0	99	1	0	1	0	1	2	1	5	1	2	2	5	5	5	5	5
2	2	2	1	2	6	2	1	8	1	#NULL!	5	4	2	4	5	5	1	4	1	-1	0	-2	0	-1	-1	-2	0	2	2	3	1	2	#NULL!	1	2	0	1	1	2	1	4	4	4	1	5	5	5	5	5
2	2	2	1	2	6	3	1	8	1	#NULL!	4	3	3	4	4	4	2	3	2	-2	0	-2	-1	-2	-1	-2	3	2	2	3	0	3	#NULL!	1	1	3	0	1	5	1	5	5	5	1	5	3	2	2	4
2	2	3	1	2	4	4	1	8	1	#NULL!	5	5	2	4	5	5	1	4	2	-2	-1	-2	-1	-2	-1	-2	1	0	0	1	0	0	1	1	1	1	0	1	2	1	4	3	2	2	4	3	4	4	4
2	1	1	2	1	3	2	1	#NULL!	1	#NULL!	4	5	4	2	2	5	2	2	1	-1	-1	-1	-1	-1	-1	-1	#NULL!	2	1	1	1	1	2	1	2	1	#NULL!	2	4	2	4	2	4	2	4	#NULL!	#NULL!	#NULL!	#NULL!
2	2	3	1	1	3	3	2	7	1	#NULL!	5	5	5	3	5	1	5	5	2	0	0	-2	-1	-2	-1	-1	1	1	2	0	2	0	#NULL!	1	0	0	0	2	2	1	3	2	2	1	5	#NULL!	#NULL!	#NULL!	#NULL!
2	2	2	1	1	5	1	1	3	1	#NULL!	5	5	3	2	5	5	1	3	2	-1	0	-2	0	-1	-2	-2	0	3	2	2	1	1	0	1	1	0	0	1	2	2	4	1	2	1	5	4	4	4	4
2	2	2	1	2	4	3	1	#NULL!	#NULL!	#NULL!	#NULL!	#NULL!	#NULL!	#NULL!	#NULL!	#NULL!	#NULL!	#NULL!	#NULL!	6	6	6	6	6	6	6	#NULL!	#NULL!	#NULL!	#NULL!	#NULL!	#NULL!	#NULL!	#NULL!	#NULL!	#NULL!	#NULL!	#NULL!	#NULL!	#NULL!	#NULL!	#NULL!	#NULL!	#NULL!	#NULL!	#NULL!	#NULL!	#NULL!	#NULL!
2	2	3	1	1	6	3	1	#NULL!	#NULL!	#NULL!	#NULL!	#NULL!	#NULL!	#NULL!	#NULL!	#NULL!	#NULL!	#NULL!	#NULL!	6	6	6	6	6	6	6	#NULL!	#NULL!	#NULL!	#NULL!	#NULL!	#NULL!	#NULL!	#NULL!	#NULL!	#NULL!	#NULL!	#NULL!	#NULL!	#NULL!	#NULL!	#NULL!	#NULL!	#NULL!	#NULL!	#NULL!	#NULL!	#NULL!	#NULL!
2	2	3	6	2	5	1	2	#NULL!	#NULL!	#NULL!	#NULL!	#NULL!	#NULL!	#NULL!	#NULL!	#NULL!	#NULL!	#NULL!	#NULL!	6	6	6	6	6	6	6	#NULL!	#NULL!	#NULL!	#NULL!	#NULL!	#NULL!	#NULL!	#NULL!	#NULL!	#NULL!	#NULL!	#NULL!	#NULL!	#NULL!	#NULL!	#NULL!	#NULL!	#NULL!	#NULL!	#NULL!	#NULL!	#NULL!	#NULL!
2	2	2	1	2	4	3	2	#NULL!	#NULL!	#NULL!	#NULL!	#NULL!	#NULL!	#NULL!	#NULL!	#NULL!	#NULL!	#NULL!	#NULL!	6	6	6	6	6	6	6	#NULL!	#NULL!	#NULL!	#NULL!	#NULL!	#NULL!	#NULL!	#NULL!	#NULL!	#NULL!	#NULL!	#NULL!	#NULL!	#NULL!	#NULL!	#NULL!	#NULL!	#NULL!	#NULL!	#NULL!	#NULL!	#NULL!	#NULL!
2	2	2	1	2	5	3	2	#NULL!	#NULL!	#NULL!	#NULL!	#NULL!	#NULL!	#NULL!	#NULL!	#NULL!	#NULL!	#NULL!	#NULL!	6	6	6	6	6	6	6	#NULL!	#NULL!	#NULL!	#NULL!	#NULL!	#NULL!	#NULL!	#NULL!	#NULL!	#NULL!	#NULL!	#NULL!	#NULL!	#NULL!	#NULL!	#NULL!	#NULL!	#NULL!	#NULL!	#NULL!	#NULL!	#NULL!	#NULL!
2	2	2	1	2	4	3	1	#NULL!	#NULL!	#NULL!	#NULL!	#NULL!	#NULL!	#NULL!	#NULL!	#NULL!	#NULL!	#NULL!	#NULL!	6	6	6	6	6	6	6	#NULL!	#NULL!	#NULL!	#NULL!	#NULL!	#NULL!	#NULL!	#NULL!	#NULL!	#NULL!	#NULL!	#NULL!	#NULL!	#NULL!	#NULL!	#NULL!	#NULL!	#NULL!	#NULL!	#NULL!	#NULL!	#NULL!	#NULL!
2	2	2	1	2	4	4	2	#NULL!	#NULL!	#NULL!	#NULL!	#NULL!	#NULL!	#NULL!	#NULL!	#NULL!	#NULL!	#NULL!	#NULL!	6	6	6	6	6	6	6	#NULL!	#NULL!	#NULL!	#NULL!	#NULL!	#NULL!	#NULL!	#NULL!	#NULL!	#NULL!	#NULL!	#NULL!	#NULL!	#NULL!	#NULL!	#NULL!	#NULL!	#NULL!	#NULL!	#NULL!	#NULL!	#NULL!	#NULL!
2	2	3	1	2	5	3	2	#NULL!	#NULL!	#NULL!	#NULL!	#NULL!	#NULL!	#NULL!	#NULL!	#NULL!	#NULL!	#NULL!	#NULL!	6	6	6	6	6	6	6	#NULL!	#NULL!	#NULL!	#NULL!	#NULL!	#NULL!	#NULL!	#NULL!	#NULL!	#NULL!	#NULL!	#NULL!	#NULL!	#NULL!	#NULL!	#NULL!	#NULL!	#NULL!	#NULL!	#NULL!	#NULL!	#NULL!	#NULL!
2	2	3	6	1	#NULL!	1	#NULL!	#NULL!	#NULL!	#NULL!	#NULL!	#NULL!	#NULL!	#NULL!	#NULL!	#NULL!	#NULL!	#NULL!	#NULL!	6	6	6	6	6	6	6	#NULL!	#NULL!	#NULL!	#NULL!	#NULL!	#NULL!	#NULL!	#NULL!	#NULL!	#NULL!	#NULL!	#NULL!	#NULL!	#NULL!	#NULL!	#NULL!	#NULL!	#NULL!	#NULL!	#NULL!	#NULL!	#NULL!	#NULL!
2	2	2	#NULL!	#NULL!	#NULL!	3	#NULL!	#NULL!	#NULL!	#NULL!	#NULL!	#NULL!	#NULL!	#NULL!	#NULL!	#NULL!	#NULL!	#NULL!	#NULL!	6	6	6	6	6	6	6	#NULL!	#NULL!	#NULL!	#NULL!	#NULL!	#NULL!	#NULL!	#NULL!	#NULL!	#NULL!	#NULL!	#NULL!	#NULL!	#NULL!	#NULL!	#NULL!	#NULL!	#NULL!	#NULL!	#NULL!	#NULL!	#NULL!	#NULL!
2	2	3	6	#NULL!	#NULL!	3	#NULL!	#NULL!	#NULL!	#NULL!	#NULL!	#NULL!	#NULL!	#NULL!	#NULL!	#NULL!	#NULL!	#NULL!	#NULL!	6	6	6	6	6	6	6	#NULL!	#NULL!	#NULL!	#NULL!	#NULL!	#NULL!	#NULL!	#NULL!	#NULL!	#NULL!	#NULL!	#NULL!	#NULL!	#NULL!	#NULL!	#NULL!	#NULL!	#NULL!	#NULL!	#NULL!	#NULL!	#NULL!	#NULL!
2	2	3	6	2	4	4	2	8	#NULL!	#NULL!	5	5	4	3	5	5	2	5	1	-1	-1	-2	-1	-2	-1	-1	1	0	1	0	1	0	#NULL!	1	2	1	1	1	4	1	3	3	2	1	5	5	4	5	4
2	2	3	6	1	3	3	#NULL!	#NULL!	#NULL!	#NULL!	#NULL!	#NULL!	#NULL!	#NULL!	#NULL!	#NULL!	#NULL!	#NULL!	#NULL!	6	6	6	6	6	6	6	#NULL!	#NULL!	#NULL!	#NULL!	#NULL!	#NULL!	#NULL!	#NULL!	#NULL!	#NULL!	#NULL!	#NULL!	#NULL!	#NULL!	#NULL!	#NULL!	#NULL!	#NULL!	#NULL!	#NULL!	#NULL!	#NULL!	#NULL!
2	2	2	1	2	6	1	1	8	#NULL!	#NULL!	5	5	5	4	5	5	2	5	2	-2	0	-2	-1	-2	-1	-2	1	0	0	0	0	0	0	0	2	0	0	1	1	1	1	3	1	1	5	3	3	2	3
2	2	3	5	1	4	3	2	8	#NULL!	#NULL!	5	5	3	2	5	4	2	4	1	-2	-1	-1	0	-1	-1	-1	1	0	0	0	0	0	#NULL!	0	0	#NULL!	0	1	2	2	3	3	1	1	5	4	4	4	4
2	#NULL!	2	#NULL!	#NULL!	#NULL!	3	#NULL!	#NULL!	#NULL!	#NULL!	#NULL!	#NULL!	#NULL!	#NULL!	#NULL!	#NULL!	#NULL!	#NULL!	#NULL!	6	6	6	6	6	6	6	#NULL!	#NULL!	#NULL!	#NULL!	#NULL!	#NULL!	#NULL!	#NULL!	#NULL!	#NULL!	#NULL!	#NULL!	#NULL!	#NULL!	#NULL!	#NULL!	#NULL!	#NULL!	#NULL!	#NULL!	#NULL!	#NULL!	#NULL!
2	2	3	1	2	6	3	1	8	#NULL!	#NULL!	4	5	4	2	5	4	2	4	2	-1	0	-1	0	-1	-1	-1	1	1	1	1	0	1	0	0	3	1	1	2	3	2	4	3	4	1	4	3	3	3	3
2	2	2	1	2	5	3	1	#NULL!	#NULL!	#NULL!	#NULL!	#NULL!	#NULL!	#NULL!	#NULL!	#NULL!	#NULL!	#NULL!	#NULL!	6	6	6	6	6	6	6	#NULL!	#NULL!	#NULL!	#NULL!	#NULL!	#NULL!	#NULL!	#NULL!	#NULL!	#NULL!	#NULL!	#NULL!	#NULL!	#NULL!	#NULL!	#NULL!	#NULL!	#NULL!	#NULL!	#NULL!	#NULL!	#NULL!	#NULL!
2	2	1	1	1	5	3	2	#NULL!	#NULL!	#NULL!	#NULL!	#NULL!	#NULL!	#NULL!	#NULL!	#NULL!	#NULL!	#NULL!	#NULL!	6	6	6	6	6	6	6	#NULL!	#NULL!	#NULL!	#NULL!	#NULL!	#NULL!	#NULL!	#NULL!	#NULL!	#NULL!	#NULL!	#NULL!	#NULL!	#NULL!	#NULL!	#NULL!	#NULL!	#NULL!	#NULL!	#NULL!	#NULL!	#NULL!	#NULL!
2	2	2	6	#NULL!	#NULL!	3	#NULL!	#NULL!	#NULL!	#NULL!	#NULL!	#NULL!	#NULL!	#NULL!	#NULL!	#NULL!	#NULL!	#NULL!	#NULL!	6	6	6	6	6	6	6	#NULL!	#NULL!	#NULL!	#NULL!	#NULL!	#NULL!	#NULL!	#NULL!	#NULL!	#NULL!	#NULL!	#NULL!	#NULL!	#NULL!	#NULL!	#NULL!	#NULL!	#NULL!	#NULL!	#NULL!	#NULL!	#NULL!	#NULL!
2	2	2	6	1	4	2	1	#NULL!	#NULL!	#NULL!	#NULL!	#NULL!	#NULL!	#NULL!	#NULL!	#NULL!	#NULL!	#NULL!	#NULL!	6	6	6	6	6	6	6	#NULL!	#NULL!	#NULL!	#NULL!	#NULL!	#NULL!	#NULL!	#NULL!	#NULL!	#NULL!	#NULL!	#NULL!	#NULL!	#NULL!	#NULL!	#NULL!	#NULL!	#NULL!	#NULL!	#NULL!	#NULL!	#NULL!	#NULL!
2	2	2	1	2	4	3	2	#NULL!	#NULL!	#NULL!	#NULL!	#NULL!	#NULL!	#NULL!	#NULL!	#NULL!	#NULL!	#NULL!	#NULL!	6	6	6	6	6	6	6	#NULL!	#NULL!	#NULL!	#NULL!	#NULL!	#NULL!	#NULL!	#NULL!	#NULL!	#NULL!	#NULL!	#NULL!	#NULL!	#NULL!	#NULL!	#NULL!	#NULL!	#NULL!	#NULL!	#NULL!	#NULL!	#NULL!	#NULL!
2	2	2	1	2	5	1	#NULL!	#NULL!	#NULL!	#NULL!	#NULL!	#NULL!	#NULL!	#NULL!	#NULL!	#NULL!	#NULL!	#NULL!	#NULL!	6	6	6	6	6	6	6	#NULL!	#NULL!	#NULL!	#NULL!	#NULL!	#NULL!	#NULL!	#NULL!	#NULL!	#NULL!	#NULL!	#NULL!	#NULL!	#NULL!	#NULL!	#NULL!	#NULL!	#NULL!	#NULL!	#NULL!	#NULL!	#NULL!	#NULL!
2	2	3	6	2	6	3	1	#NULL!	#NULL!	#NULL!	#NULL!	#NULL!	#NULL!	#NULL!	#NULL!	#NULL!	#NULL!	#NULL!	#NULL!	6	6	6	6	6	6	6	#NULL!	#NULL!	#NULL!	#NULL!	#NULL!	#NULL!	#NULL!	#NULL!	#NULL!	#NULL!	#NULL!	#NULL!	#NULL!	#NULL!	#NULL!	#NULL!	#NULL!	#NULL!	#NULL!	#NULL!	#NULL!	#NULL!	#NULL!
2	2	2	1	2	3	3	1	#NULL!	#NULL!	#NULL!	#NULL!	#NULL!	#NULL!	#NULL!	#NULL!	#NULL!	#NULL!	#NULL!	#NULL!	6	6	6	6	6	6	6	#NULL!	#NULL!	#NULL!	#NULL!	#NULL!	#NULL!	#NULL!	#NULL!	#NULL!	#NULL!	#NULL!	#NULL!	#NULL!	#NULL!	#NULL!	#NULL!	#NULL!	#NULL!	#NULL!	#NULL!	#NULL!	#NULL!	#NULL!
2	2	2	1	2	3	3	1	#NULL!	#NULL!	#NULL!	#NULL!	#NULL!	#NULL!	#NULL!	#NULL!	#NULL!	#NULL!	#NULL!	#NULL!	6	6	6	6	6	6	6	#NULL!	#NULL!	#NULL!	#NULL!	#NULL!	#NULL!	#NULL!	#NULL!	#NULL!	#NULL!	#NULL!	#NULL!	#NULL!	#NULL!	#NULL!	#NULL!	#NULL!	#NULL!	#NULL!	#NULL!	#NULL!	#NULL!	#NULL!
2	2	2	1	#NULL!	#NULL!	2	#NULL!	#NULL!	#NULL!	#NULL!	#NULL!	#NULL!	#NULL!	#NULL!	#NULL!	#NULL!	#NULL!	#NULL!	#NULL!	6	6	6	6	6	6	6	#NULL!	#NULL!	#NULL!	#NULL!	#NULL!	#NULL!	#NULL!	#NULL!	#NULL!	#NULL!	#NULL!	#NULL!	#NULL!	#NULL!	#NULL!	#NULL!	#NULL!	#NULL!	#NULL!	#NULL!	#NULL!	#NULL!	#NULL!
2	2	1	1	2	6	3	1	#NULL!	#NULL!	#NULL!	#NULL!	#NULL!	#NULL!	#NULL!	#NULL!	#NULL!	#NULL!	#NULL!	#NULL!	6	6	6	6	6	6	6	#NULL!	#NULL!	#NULL!	#NULL!	#NULL!	#NULL!	#NULL!	#NULL!	#NULL!	#NULL!	#NULL!	#NULL!	#NULL!	#NULL!	#NULL!	#NULL!	#NULL!	#NULL!	#NULL!	#NULL!	#NULL!	#NULL!	#NULL!
2	2	2	1	2	4	1	1	#NULL!	#NULL!	#NULL!	#NULL!	#NULL!	#NULL!	#NULL!	#NULL!	#NULL!	#NULL!	#NULL!	#NULL!	6	6	6	6	6	6	6	#NULL!	#NULL!	#NULL!	#NULL!	#NULL!	#NULL!	#NULL!	#NULL!	#NULL!	#NULL!	#NULL!	#NULL!	#NULL!	#NULL!	#NULL!	#NULL!	#NULL!	#NULL!	#NULL!	#NULL!	#NULL!	#NULL!	#NULL!
2	2	3	6	2	5	1	2	#NULL!	#NULL!	#NULL!	#NULL!	#NULL!	#NULL!	#NULL!	#NULL!	#NULL!	#NULL!	#NULL!	#NULL!	6	6	6	6	6	6	6	#NULL!	#NULL!	#NULL!	#NULL!	#NULL!	#NULL!	#NULL!	#NULL!	#NULL!	#NULL!	#NULL!	#NULL!	#NULL!	#NULL!	#NULL!	#NULL!	#NULL!	#NULL!	#NULL!	#NULL!	#NULL!	#NULL!	#NULL!
2	2	2	6	2	5	4	1	#NULL!	#NULL!	#NULL!	#NULL!	#NULL!	#NULL!	#NULL!	#NULL!	#NULL!	#NULL!	#NULL!	#NULL!	6	6	6	6	6	6	6	#NULL!	#NULL!	#NULL!	#NULL!	#NULL!	#NULL!	#NULL!	#NULL!	#NULL!	#NULL!	#NULL!	#NULL!	#NULL!	#NULL!	#NULL!	#NULL!	#NULL!	#NULL!	#NULL!	#NULL!	#NULL!	#NULL!	#NULL!
2	2	2	1	2	5	3	#NULL!	#NULL!	#NULL!	#NULL!	#NULL!	#NULL!	#NULL!	#NULL!	#NULL!	#NULL!	#NULL!	#NULL!	#NULL!	6	6	6	6	6	6	6	#NULL!	#NULL!	#NULL!	#NULL!	#NULL!	#NULL!	#NULL!	#NULL!	#NULL!	#NULL!	#NULL!	#NULL!	#NULL!	#NULL!	#NULL!	#NULL!	#NULL!	#NULL!	#NULL!	#NULL!	#NULL!	#NULL!	#NULL!
2	2	2	1	2	4	3	2	#NULL!	#NULL!	#NULL!	#NULL!	#NULL!	#NULL!	#NULL!	#NULL!	#NULL!	#NULL!	#NULL!	#NULL!	6	6	6	6	6	6	6	#NULL!	#NULL!	#NULL!	#NULL!	#NULL!	#NULL!	#NULL!	#NULL!	#NULL!	#NULL!	#NULL!	#NULL!	#NULL!	#NULL!	#NULL!	#NULL!	#NULL!	#NULL!	#NULL!	#NULL!	#NULL!	#NULL!	#NULL!
2	2	2	1	2	3	3	1	#NULL!	#NULL!	#NULL!	#NULL!	#NULL!	#NULL!	#NULL!	#NULL!	#NULL!	#NULL!	#NULL!	#NULL!	6	6	6	6	6	6	6	#NULL!	#NULL!	#NULL!	#NULL!	#NULL!	#NULL!	#NULL!	#NULL!	#NULL!	#NULL!	#NULL!	#NULL!	#NULL!	#NULL!	#NULL!	#NULL!	#NULL!	#NULL!	#NULL!	#NULL!	#NULL!	#NULL!	#NULL!
2	2	2	1	2	6	3	#NULL!	#NULL!	#NULL!	#NULL!	#NULL!	#NULL!	#NULL!	#NULL!	#NULL!	#NULL!	#NULL!	#NULL!	#NULL!	6	6	6	6	6	6	6	#NULL!	#NULL!	#NULL!	#NULL!	#NULL!	#NULL!	#NULL!	#NULL!	#NULL!	#NULL!	#NULL!	#NULL!	#NULL!	#NULL!	#NULL!	#NULL!	#NULL!	#NULL!	#NULL!	#NULL!	#NULL!	#NULL!	#NULL!
2	2	3	1	2	4	3	1	#NULL!	#NULL!	#NULL!	#NULL!	#NULL!	#NULL!	#NULL!	#NULL!	#NULL!	#NULL!	#NULL!	#NULL!	6	6	6	6	6	6	6	#NULL!	#NULL!	#NULL!	#NULL!	#NULL!	#NULL!	#NULL!	#NULL!	#NULL!	#NULL!	#NULL!	#NULL!	#NULL!	#NULL!	#NULL!	#NULL!	#NULL!	#NULL!	#NULL!	#NULL!	#NULL!	#NULL!	#NULL!
2	2	2	6	1	5	2	1	#NULL!	#NULL!	#NULL!	#NULL!	#NULL!	#NULL!	#NULL!	#NULL!	#NULL!	#NULL!	#NULL!	#NULL!	6	6	6	6	6	6	6	#NULL!	#NULL!	#NULL!	#NULL!	#NULL!	#NULL!	#NULL!	#NULL!	#NULL!	#NULL!	#NULL!	#NULL!	#NULL!	#NULL!	#NULL!	#NULL!	#NULL!	#NULL!	#NULL!	#NULL!	#NULL!	#NULL!	#NULL!
2	2	3	1	2	5	3	1	8	2	0	5	4	4	5	4	4	2	4	2	-2	-1	-2	0	0	-1	-2	0	0	2	1	1	2	2	0	2	0	1	1	4	1	4	2	5	1	5	4	4	4	4
2	2	2	1	2	4	3	1	8	2	0	4	5	4	3	4	4	2	4	1	-1	-1	-2	0	-1	-1	-1	2	2	3	2	2	2	1	1	3	1	2	2	4	3	4	4	4	1	4	4	4	4	3
2	2	3	1	2	6	3	2	8	1	0	4	5	5	2	4	5	2	5	2	-1	1	-2	0	0	0	0	0	1	1	3	0	0	0	2	2	0	0	1	5	2	2	2	4	1	5	5	5	5	4
2	2	3	1	1	6	3	1	8	1	0	5	4	5	4	5	5	4	5	1	-2	-1	-1	0	0	-1	-1	0	0	1	0	0	0	#NULL!	0	0	0	0	1	2	1	4	2	4	1	5	5	5	5	4
2	2	2	1	2	4	3	1	8	2	0	5	3	4	4	5	5	1	5	2	-2	0	-2	0	-1	-1	-1	1	1	1	1	2	1	0	1	1	1	1	2	4	2	4	4	4	1	4	3	3	3	2
2	2	2	1	2	6	1	1	8	1	0	4	5	3	2	5	5	1	4	3	-1	1	-1	0	-1	-1	-1	1	1	2	1	0	1	0	1	3	2	2	2	4	1	5	5	5	1	5	5	5	5	5
2	2	3	6	6	4	3	1	#NULL!	1	0	5	5	5	2	5	5	1	4	2	-1	-1	-1	0	-1	-1	-1	0	#NULL!	1	1	3	0	1	0	2	1	0	1	4	1	4	2	1	1	4	3	3	3	3
2	2	3	1	2	6	3	1	8	1	0	5	4	5	4	5	5	1	5	2	-1	1	-2	-1	-1	0	-2	0	0	1	1	1	0	#NULL!	1	1	0	0	1	2	1	4	4	3	1	5	4	3	4	4
2	2	3	1	2	3	3	1	8	1	0	5	4	3	4	5	5	2	4	2	-2	0	-2	0	0	0	-2	0	1	1	1	3	1	3	0	1	0	0	1	4	1	3	4	4	1	5	4	4	4	4
2	2	3	6	2	5	3	1	8	1	0	5	5	5	3	5	5	4	5	1	-1	0	-1	0	0	-1	-1	1	1	1	1	2	0	#NULL!	1	1	1	1	1	4	1	3	4	4	1	5	4	4	4	4
2	2	3	1	2	3	3	2	8	1	0	5	5	5	4	5	5	5	5	2	0	0	-1	0	0	0	0	0	0	0	0	1	0	1	1	3	0	0	2	2	1	2	2	3	1	5	4	4	4	4
2	2	2	6	2	4	3	1	8	2	0	5	5	3	5	5	4	1	5	2	-1	-1	-1	-1	-1	-1	-1	0	2	0	1	1	0	3	0	1	0	1	1	1	1	4	2	4	1	5	2	4	2	3
2	2	3	1	2	4	2	1	8	1	0	5	4	4	4	5	5	2	5	2	-2	0	-2	0	-1	-1	-1	1	1	1	1	1	0	1	1	2	0	0	1	2	1	3	3	2	1	5	4	2	3	3
2	2	2	1	2	4	3	2	8	2	0	5	4	5	5	5	5	2	5	1	-2	-1	-2	-2	-2	-1	-1	2	0	1	1	1	1	1	1	1	1	1	1	2	1	4	4	4	1	4	5	5	5	5
2	2	2	1	2	4	3	2	8	1	0	5	2	4	1	5	4	3	5	2	-2	-1	-1	-1	-1	-1	-2	2	1	1	2	3	2	2	1	1	1	2	2	3	1	4	4	5	6	5	3	4	4	4
2	2	2	1	2	4	3	2	8	1	0	5	4	4	4	4	5	4	4	3	-1	1	-2	0	0	1	0	0	1	1	1	2	1	2	0	1	1	1	1	2	1	3	4	4	1	5	5	5	5	5
2	2	3	1	2	6	3	1	8	1	0	4	4	3	4	4	5	3	4	2	0	1	-2	0	0	0	0	0	1	2	2	0	1	0	1	2	0	0	1	2	1	2	2	3	1	5	5	5	5	4
2	2	1	1	2	5	2	1	8	1	0	5	5	5	5	5	5	4	5	1	-1	-1	-2	0	-1	-1	-2	1	0	1	0	1	0	3	1	0	1	0	1	1	1	2	2	3	1	5	4	4	3	4
2	2	2	6	6	4	3	2	#NULL!	3	0	5	2	5	4	5	5	2	5	1	-1	-1	-2	0	-1	-1	-1	3	0	1	0	1	0	0	1	1	0	0	2	2	1	2	3	2	6	5	1	1	1	1
2	2	2	6	2	5	3	1	8	1	0	4	4	5	1	5	5	5	3	2	-2	-2	-2	-2	-2	-2	-2	1	0	1	2	0	0	0	0	2	1	2	2	4	1	4	2	2	1	5	5	3	4	2
2	2	3	1	2	5	1	1	8	1	0	5	5	3	4	4	5	1	4	1	-1	0	-2	0	0	-1	0	1	2	2	2	1	2	0	1	1	1	0	2	4	1	4	4	4	1	4	4	4	4	4
2	2	2	1	2	6	3	2	8	1	0	5	5	3	2	5	5	2	4	2	-2	0	-1	0	0	0	0	1	0	0	1	0	1	0	1	1	0	0	1	3	1	1	1	4	1	5	4	4	3	2
2	2	2	1	2	5	3	1	8	1	0	5	3	5	5	3	5	1	3	2	-2	-1	-1	0	-1	-1	-2	2	2	2	2	1	2	0	2	2	2	0	1	4	1	5	4	4	1	4	4	3	1	1
2	2	2	1	2	5	3	1	8	2	0	4	4	2	3	5	5	3	4	2	-1	-1	-2	0	0	-1	-1	1	1	2	2	0	1	0	1	2	3	1	3	4	2	4	3	1	1	5	3	4	4	3
2	2	1	6	2	4	4	2	8	1	0	5	4	5	3	5	5	2	5	2	0	-1	-1	1	-1	0	-1	1	2	2	3	2	3	#NULL!	2	3	1	2	3	4	2	4	3	3	1	5	4	5	4	4
2	2	2	6	2	5	3	2	8	1	0	5	4	2	2	5	4	3	3	1	-1	-1	-1	-1	0	-1	-1	0	1	1	1	0	1	0	1	1	1	1	1	2	1	4	3	2	1	5	4	4	4	4
2	2	2	1	2	5	3	2	8	1	0	5	5	1	3	5	5	1	4	2	-1	0	-1	0	0	0	-1	1	2	2	1	0	1	0	0	2	1	1	1	4	1	4	4	4	1	5	5	5	5	5
2	2	1	1	2	4	3	2	8	1	0	5	5	5	3	2	5	2	5	3	-2	0	-2	0	0	0	-1	1	1	1	1	1	1	0	0	1	0	1	1	3	1	2	2	2	1	5	4	4	4	4
2	2	2	1	2	6	3	1	8	1	0	5	4	4	3	4	5	2	4	1	-1	0	-2	0	0	0	-2	1	2	1	1	1	1	0	0	1	0	1	1	4	1	4	4	4	1	5	5	5	5	5
2	2	3	1	2	4	3	1	8	1	0	5	2	5	4	5	5	1	5	1	-2	0	-2	-1	-1	-1	-1	2	1	1	1	2	0	0	2	1	2	0	1	5	1	5	5	5	1	5	4	5	5	3
2	2	3	1	2	5	2	1	8	1	0	5	4	5	5	5	5	2	5	2	-1	-1	-1	0	0	0	-1	1	0	1	0	0	0	#NULL!	2	1	1	0	1	1	1	4	2	4	1	4	4	4	4	4
2	2	2	6	2	4	3	1	#NULL!	2	0	3	3	4	3	4	3	2	3	1	0	0	-2	0	0	0	0	0	1	1	0	0	0	#NULL!	0	2	1	0	3	4	2	4	4	4	1	4	#NULL!	#NULL!	#NULL!	#NULL!
2	2	2	1	2	4	3	1	8	2	0	5	4	4	3	5	5	2	4	2	-2	-1	-2	0	-1	0	0	1	0	2	1	1	0	0	1	2	0	1	1	5	1	4	4	2	1	5	5	5	5	5
2	2	2	1	2	4	3	1	8	2	0	4	4	3	4	4	4	3	4	1	0	0	-2	-1	-1	-1	-1	1	1	2	2	2	1	1	2	2	1	1	2	2	2	4	4	4	1	4	5	4	4	4
2	2	3	1	2	6	4	1	8	1	0	4	4	5	4	5	5	2	5	1	-1	0	-2	0	-1	0	-1	0	1	1	1	0	1	1	0	1	1	0	1	2	1	4	2	4	1	5	3	3	3	3
2	2	2	1	1	2	3	2	8	1	0	4	4	3	3	5	5	2	4	2	-2	-2	-1	0	-1	-1	-2	2	2	2	2	3	1	0	2	2	2	3	2	3	2	5	4	5	1	4	4	4	4	4
2	2	3	1	2	4	3	1	8	4	0	4	4	2	2	4	2	2	4	1	-1	-1	-1	-1	-1	-1	-1	1	0	2	0	1	0	0	1	1	0	1	2	4	2	5	4	4	1	4	4	5	5	4
2	2	2	6	2	6	4	1	8	1	0	5	5	4	3	5	5	2	4	1	-1	0	-1	0	0	0	0	0	1	2	1	0	0	0	1	2	0	1	2	4	2	3	2	4	1	5	4	4	4	4
2	2	2	1	2	4	3	2	8	2	0	5	5	3	4	5	5	3	5	2	-2	0	-2	0	-2	-1	-1	0	1	1	1	3	2	2	0	1	1	2	2	2	2	4	2	2	1	4	4	4	4	4
2	2	2	1	2	6	3	1	8	3	0	5	5	5	5	5	5	3	5	3	-1	0	-2	0	0	0	0	0	0	0	0	0	0	#NULL!	0	1	0	0	1	1	1	3	3	2	1	5	4	4	4	4
2	2	2	6	1	2	2	1	8	1	0	4	3	4	3	5	5	2	4	2	-2	-1	-2	-1	0	-1	-1	2	1	1	1	3	0	0	2	1	1	1	2	3	1	4	4	4	6	4	4	4	4	4
2	2	3	6	1	5	3	1	8	2	0	5	5	4	4	5	5	3	4	1	-2	-2	-2	-1	-2	-1	-1	1	1	1	1	0	0	#NULL!	1	1	0	1	1	4	1	3	3	4	1	4	5	5	5	5
2	2	3	1	2	6	4	2	8	1	0	3	4	3	3	4	5	3	5	1	-1	0	-1	0	0	-1	-1	1	1	2	1	0	0	#NULL!	1	1	1	2	1	3	1	4	4	4	1	4	5	4	5	5
2	2	2	6	2	4	3	1	8	1	0	5	5	1	5	4	5	1	4	1	0	0	-2	0	0	0	-1	1	3	1	1	2	1	2	2	2	#NULL!	1	2	5	1	5	5	5	1	5	5	4	4	4
2	2	3	6	1	3	3	1	8	2	0	5	2	4	3	5	5	2	5	2	-1	-1	-1	0	0	0	-2	2	1	3	0	2	0	#NULL!	3	3	#NULL!	1	2	4	2	5	5	2	7	5	5	5	5	5
2	2	2	1	2	6	3	1	8	2	0	4	5	4	4	5	4	2	4	2	-2	-1	-2	0	-1	-1	-1	1	1	2	1	1	1	3	1	2	1	2	2	4	2	4	4	2	1	4	4	4	4	4
2	2	2	1	1	4	3	1	8	2	0	1	3	3	3	5	5	1	3	1	-2	-1	-2	-1	-2	-1	-2	1	1	1	0	1	0	#NULL!	1	1	2	2	2	4	1	4	4	2	1	4	4	4	3	3
2	2	2	1	1	5	3	2	#NULL!	2	0	5	5	5	5	5	4	3	5	1	-2	0	-2	0	-2	-1	-2	0	1	2	2	2	2	#NULL!	1	1	1	1	#NULL!	#NULL!	#NULL!	#NULL!	#NULL!	#NULL!	#NULL!	#NULL!	#NULL!	#NULL!	#NULL!	#NULL!
2	2	2	6	2	4	3	2	8	2	0	5	3	5	4	5	5	4	5	2	-2	-2	-2	-1	-2	-2	-2	1	0	1	0	1	0	1	0	1	0	1	2	2	1	4	4	3	1	4	5	3	4	4
2	2	3	1	2	4	3	2	#NULL!	2	0	5	5	4	5	5	5	2	4	2	-1	0	-2	0	-1	0	0	1	0	1	1	1	1	0	1	1	0	0	2	3	1	3	3	4	1	5	#NULL!	#NULL!	#NULL!	#NULL!
2	2	2	1	1	6	3	2	8	1	0	4	4	4	3	5	5	5	3	2	-1	1	-1	0	0	-1	0	0	1	0	2	0	2	2	2	2	1	3	3	4	2	3	3	4	1	5	4	4	4	4
2	2	2	1	2	4	3	2	7	1	0	4	4	3	3	4	5	3	3	1	-1	-1	-1	0	0	-1	-1	1	3	1	2	0	2	0	1	3	1	1	2	4	2	5	4	4	2	4	3	2	2	2
2	2	2	1	2	4	3	1	8	2	0	5	3	4	2	5	4	1	4	1	-1	0	-1	-1	-1	-1	-1	0	1	1	1	1	0	#NULL!	0	1	0	1	2	3	2	3	4	4	1	5	4	4	4	3
2	2	2	1	2	4	3	2	8	2	0	5	5	3	3	4	5	3	3	1	-2	0	-2	0	-1	0	0	0	1	1	0	2	0	1	0	1	1	0	1	1	1	1	4	1	1	5	3	3	3	1
2	2	2	6	1	3	2	2	8	2	0	5	5	5	5	5	5	2	5	2	-2	0	-2	0	0	-1	-1	0	0	2	1	1	1	#NULL!	2	1	3	2	1	4	1	4	2	2	1	4	4	4	4	5
2	2	2	1	1	2	3	2	8	1	0	5	5	4	5	5	5	2	5	2	-1	0	-2	0	-1	-1	-2	0	1	1	2	2	1	#NULL!	0	0	1	0	2	3	1	5	4	4	1	5	4	4	4	3
2	2	2	1	1	3	3	2	8	#NULL!	0	4	4	5	2	4	5	1	4	2	-2	-2	-1	-1	-1	0	-2	2	2	2	2	3	1	#NULL!	3	0	2	3	3	2	2	4	5	5	1	4	5	4	4	5
2	2	3	1	2	4	3	2	8	2	0	5	5	1	5	5	5	1	5	2	-2	0	-2	-1	-1	-1	-2	1	3	1	0	1	0	0	1	1	1	2	1	3	1	5	4	4	1	5	4	4	4	4
2	2	3	1	2	5	3	2	8	1	0	4	2	4	4	4	5	1	4	1	-1	0	-2	0	-1	0	-1	1	3	2	2	0	1	0	1	2	1	0	2	4	2	4	3	4	1	4	4	4	4	4
2	2	2	1	2	4	2	1	8	1	0	5	5	4	5	5	5	2	5	2	-2	0	-2	0	0	-1	-1	2	0	1	0	1	2	2	2	0	1	1	2	3	1	5	5	5	1	4	3	3	3	2
2	2	2	1	1	3	2	2	8	1	0	5	3	1	3	4	5	3	3	2	-2	-1	-2	-1	-2	-2	-2	2	1	2	2	2	1	3	1	0	3	0	2	3	1	4	3	4	2	5	4	2	3	3
2	2	2	1	2	6	3	2	#NULL!	2	0	4	3	1	3	5	5	2	3	2	-1	0	-1	0	0	0	-1	0	2	1	3	1	2	0	0	2	1	2	1	3	1	4	4	4	1	5	#NULL!	#NULL!	#NULL!	#NULL!
2	2	2	6	2	6	3	2	8	1	0	5	5	4	4	5	5	2	4	1	-1	0	-2	0	-1	-1	-1	1	0	1	1	0	0	1	0	2	0	0	2	4	1	4	4	4	1	5	5	5	5	4
2	2	1	1	2	5	2	2	8	1	0	5	5	4	3	4	5	1	5	2	-2	-1	-2	0	0	-1	-1	1	1	1	1	3	1	0	1	1	0	1	1	3	1	2	2	4	1	5	5	5	5	5
2	2	2	1	2	3	4	2	8	2	0	5	2	4	5	5	5	2	5	1	-2	0	-2	-1	-1	-1	-2	3	1	2	1	3	0	3	3	3	2	0	2	4	1	4	5	5	1	5	3	2	2	2
2	2	2	1	2	4	3	1	8	1	0	3	4	4	3	4	4	2	4	2	-2	0	-2	-1	-1	0	-2	1	1	1	1	1	1	#NULL!	1	1	0	0	2	4	2	4	4	4	1	5	4	4	3	4
2	2	2	1	2	6	3	1	6	3	0	5	5	5	3	5	3	2	4	1	-1	-1	-1	0	-1	-1	-1	2	0	2	3	#NULL!	2	#NULL!	1	2	2	2	2	4	1	4	4	4	1	4	5	4	4	4
2	2	2	5	1	3	3	1	7	1	0	5	5	5	3	5	5	5	5	2	-1	0	-2	-1	-1	-1	-2	1	0	1	1	2	0	2	1	1	1	1	2	2	2	3	3	2	1	3	4	4	3	3
2	2	1	1	2	6	3	1	8	1	0	4	3	4	3	5	5	2	4	1	-2	-1	-2	-1	-1	-1	-1	1	0	3	2	3	2	1	2	3	2	0	1	5	1	4	4	5	1	4	3	3	3	4
2	2	2	1	2	5	3	2	8	2	0	5	4	5	4	5	5	2	5	2	-1	0	-2	0	-1	0	0	1	0	1	0	1	0	0	1	1	1	1	1	4	2	4	4	4	1	4	4	4	4	3
2	2	2	1	1	4	3	1	8	4	0	5	5	4	5	5	5	3	5	2	-2	-1	-1	0	-1	-1	0	0	0	1	0	1	0	#NULL!	1	2	0	1	1	4	1	2	2	2	1	4	4	5	4	4
2	2	2	6	1	4	2	2	8	1	0	5	4	4	4	5	5	3	5	2	-2	-1	-2	-1	-1	-1	-1	1	0	1	1	0	0	#NULL!	1	0	0	1	1	2	1	3	4	4	1	5	5	5	4	3
2	2	2	1	2	4	3	1	8	2	0	5	3	2	4	5	4	1	4	1	-2	0	-2	0	1	0	-1	0	1	1	0	1	0	#NULL!	1	1	#NULL!	0	2	4	2	4	3	4	1	5	4	4	4	4
2	2	2	1	2	5	3	1	8	1	0	5	5	3	4	5	4	2	4	2	-1	0	-1	0	0	0	0	0	1	1	1	1	0	#NULL!	0	3	0	0	1	4	1	3	2	1	1	5	4	4	3	4
2	2	3	6	1	3	1	2	8	1	0	5	5	5	4	5	5	5	5	2	-2	-1	-2	-1	-1	-1	-2	1	0	1	0	2	0	#NULL!	0	1	1	0	2	2	1	1	3	4	1	4	5	4	4	4
2	2	2	1	2	4	2	1	8	2	0	4	5	3	2	5	3	2	4	2	-1	0	-1	0	0	-1	0	0	1	1	1	1	0	0	0	1	1	0	1	3	1	4	3	4	1	5	5	5	5	5
2	2	2	6	2	4	3	1	8	1	0	5	5	2	2	5	5	1	3	2	-1	0	-2	0	0	0	-1	1	1	2	1	3	1	1	3	3	2	2	2	4	1	4	4	3	1	4	3	4	4	4
2	2	2	6	1	3	3	2	8	1	0	5	5	3	3	5	5	4	3	1	-2	-1	-2	0	-1	-1	-1	1	0	1	0	2	0	#NULL!	1	1	1	2	2	4	1	5	4	2	1	5	5	4	4	4
2	2	2	1	2	3	2	2	8	2	0	5	5	4	5	5	4	3	5	2	-2	0	-2	0	-1	0	0	2	1	1	1	2	2	#NULL!	2	1	2	2	2	4	1	5	4	3	1	4	5	4	4	3
2	2	2	1	2	5	1	1	8	2	0	5	4	3	3	5	4	2	5	1	-2	0	-1	-1	0	0	-2	0	0	1	1	1	0	#NULL!	0	0	0	0	1	1	1	4	3	1	1	5	5	5	5	5
2	2	2	1	2	4	3	2	#NULL!	2	0	5	1	4	5	5	5	2	4	2	-2	-1	-2	-1	-1	-1	-2	1	1	0	0	1	0	0	1	1	0	0	1	2	1	5	4	1	1	4	4	4	4	4
2	2	3	1	1	3	2	1	8	3	0	5	5	5	4	5	5	5	5	2	-1	-1	-2	-1	-1	-1	-1	1	0	1	0	1	0	#NULL!	1	1	1	0	1	3	1	3	3	4	8	3	3	3	3	3
2	2	2	6	1	6	3	1	#NULL!	2	0	#NULL!	#NULL!	#NULL!	#NULL!	#NULL!	#NULL!	#NULL!	#NULL!	#NULL!	6	6	6	6	6	6	6	#NULL!	#NULL!	#NULL!	#NULL!	#NULL!	#NULL!	#NULL!	#NULL!	#NULL!	#NULL!	#NULL!	#NULL!	#NULL!	#NULL!	#NULL!	#NULL!	#NULL!	#NULL!	#NULL!	#NULL!	#NULL!	#NULL!	#NULL!
2	2	2	2	1	3	3	2	7	1	0	5	5	3	4	5	5	5	4	2	6	6	6	6	6	6	6	#NULL!	1	3	3	2	3	2	2	2	2	2	2	4	1	4	2	4	1	4	4	3	3	3
2	2	3	1	2	5	3	1	8	3	0	5	5	5	4	5	5	4	5	1	-2	0	-2	0	0	0	-1	0	0	2	1	1	0	#NULL!	2	1	2	0	2	2	2	2	2	5	1	5	1	1	1	1
2	2	2	1	2	5	3	1	3	1	0	2	5	3	2	5	5	2	3	1	-1	-1	-1	-1	0	-1	-1	1	1	1	1	1	1	1	1	2	2	1	1	4	1	5	4	4	1	5	1	2	1	2
2	2	3	1	2	5	3	2	8	1	0	4	5	4	5	5	5	2	4	2	-2	-1	-2	0	-1	-1	-2	0	0	0	0	1	0	#NULL!	0	1	0	1	1	1	1	4	2	2	1	4	5	4	4	4
2	2	3	1	1	4	1	2	8	1	0	5	4	5	4	5	5	4	4	2	-2	-1	-2	0	-1	-1	-2	2	1	2	2	3	1	#NULL!	0	2	0	1	2	4	1	4	4	4	2	4	5	5	5	5
2	2	3	1	2	5	3	1	8	1	0	5	2	5	2	5	5	2	5	2	0	1	-2	0	0	0	0	1	1	2	1	0	0	#NULL!	1	1	2	0	2	4	1	4	4	4	1	5	4	4	4	4
2	2	2	1	2	5	3	2	8	3	0	5	5	5	3	5	4	4	5	2	-2	0	-2	0	0	0	0	0	0	2	0	0	0	#NULL!	0	1	1	0	1	2	1	4	3	4	1	5	4	4	4	4
2	2	2	1	2	6	3	1	8	1	0	4	3	4	4	3	5	1	4	1	0	0	0	0	0	0	-1	0	2	1	2	0	2	0	0	2	1	1	2	4	1	3	2	4	1	5	4	4	4	4
2	2	3	1	2	4	3	1	8	1	0	4	3	5	3	4	4	2	4	1	-1	-1	-2	0	-1	-1	-1	1	2	1	1	2	2	1	1	1	0	1	2	3	2	4	3	3	1	5	4	4	4	3
2	2	2	1	2	6	1	2	8	2	0	5	5	4	5	5	5	4	5	1	-2	-2	-2	-1	-1	-2	-2	0	0	1	0	0	0	0	0	1	0	1	1	1	1	1	1	1	2	5	4	4	4	3
2	2	2	1	2	4	1	2	8	1	0	5	5	5	3	5	5	2	5	3	-2	-1	-2	-1	-1	-1	-1	0	1	1	0	1	0	0	0	2	0	0	1	4	2	4	3	1	1	5	5	5	5	5
2	2	3	1	1	3	1	2	8	2	0	4	3	5	2	4	4	5	5	2	-2	-1	-2	-1	-1	-1	-2	1	0	1	0	2	0	#NULL!	1	1	#NULL!	0	1	4	1	4	4	3	1	5	4	4	4	4
2	2	2	1	2	3	3	1	8	3	0	5	5	5	5	5	5	3	5	2	-1	-1	-1	-1	-1	-1	-1	1	1	2	0	3	1	#NULL!	3	3	3	1	3	4	1	5	5	5	1	4	1	3	3	3
2	2	3	1	2	6	3	1	8	3	0	4	3	2	4	5	5	2	4	1	-2	-1	-2	-1	0	-1	-1	1	1	1	0	1	0	2	0	1	1	0	2	3	2	5	5	3	1	4	5	4	4	4
2	2	2	6	2	4	3	1	7	1	0	5	5	4	2	5	4	3	4	2	-1	-1	-1	0	-1	0	-1	0	0	1	1	1	1	2	1	1	0	0	1	3	1	4	3	2	1	5	4	4	4	4
2	2	2	6	1	4	3	1	8	1	0	5	3	4	3	4	5	4	4	2	-2	-1	-1	-1	-1	-1	-1	2	0	1	0	3	0	2	2	2	1	2	1	4	1	5	4	2	2	4	4	2	3	3
2	2	1	1	2	4	3	2	8	2	0	5	5	3	4	5	5	2	4	2	-2	0	-2	0	-1	0	-1	0	1	1	1	0	1	#NULL!	1	2	1	1	2	2	1	4	4	3	1	5	4	4	4	4
2	2	3	1	2	4	4	1	8	2	0	5	4	4	4	5	5	1	4	1	-2	0	-2	0	-1	-1	-1	2	1	3	1	1	1	1	1	2	1	1	3	4	2	5	5	5	1	4	3	2	2	1
2	2	2	1	2	6	3	2	8	2	0	5	5	4	4	5	4	2	5	1	6	0	-1	0	0	-1	-1	0	0	0	0	0	0	#NULL!	1	0	0	0	1	1	1	2	2	1	1	5	4	4	4	4
2	2	2	6	2	3	3	1	8	1	0	5	4	1	5	5	5	2	4	2	-1	-1	-2	0	-1	-1	0	1	1	1	1	1	1	2	1	1	1	1	2	2	1	4	4	4	1	5	4	5	4	4
2	2	3	6	6	4	3	1	#NULL!	1	0	5	5	3	5	5	4	1	3	1	-1	-1	-1	0	-1	0	-2	0	#NULL!	1	1	1	0	#NULL!	1	3	1	0	1	5	1	2	2	5	1	5	2	2	2	3
2	2	3	1	2	5	3	1	8	1	0	5	5	3	3	5	3	1	5	1	-2	0	-2	0	0	-2	-1	0	0	1	0	1	0	3	1	2	1	0	1	5	1	4	3	4	1	5	5	5	5	5
2	2	3	1	2	5	1	2	8	1	0	3	5	2	2	5	5	2	3	2	-2	-1	-1	-1	-1	-1	-1	1	1	1	1	2	1	0	0	1	1	0	1	2	1	2	2	2	1	5	3	3	4	3
2	2	2	1	2	5	1	1	8	2	0	5	3	4	5	3	5	2	4	1	-2	-1	-2	-1	-1	-1	-1	2	0	1	3	2	2	#NULL!	2	2	1	1	1	2	1	4	4	3	1	4	4	4	3	3
2	2	3	1	2	5	4	2	8	1	0	4	3	4	4	4	5	2	4	2	-2	-1	-2	0	-1	0	-2	0	0	1	0	1	0	1	0	1	0	0	2	3	1	4	3	2	1	5	4	4	4	4
2	2	3	1	1	5	3	1	8	3	0	5	5	4	5	5	5	4	5	2	-1	-1	-2	-1	0	-1	-1	1	0	1	0	1	0	0	0	0	1	0	1	5	1	2	1	1	1	4	4	4	4	4
2	1	2	2	6	3	2	2	8	1	0	5	5	5	5	5	5	3	5	3	-2	-1	-2	0	0	0	-1	2	0	1	0	3	1	2	1	1	0	1	1	2	1	2	2	2	2	5	4	5	5	5
2	2	3	6	2	5	3	1	8	1	0	5	4	5	3	5	5	2	5	3	-1	-1	-2	0	0	-1	0	1	0	1	1	2	1	#NULL!	2	2	2	0	1	2	1	4	1	4	2	4	5	4	3	4
2	2	1	6	2	6	3	2	8	2	0	5	5	5	5	5	5	3	5	2	-2	-1	-2	0	0	-1	-1	0	0	1	0	1	0	3	1	2	0	1	1	2	1	4	3	4	1	5	4	4	3	4
2	2	3	6	2	6	3	1	8	2	0	5	5	5	3	5	5	2	5	3	-2	-1	-1	-2	-1	-1	-2	1	1	1	3	0	2	#NULL!	0	0	1	0	2	4	1	5	5	5	1	2	2	2	3	3
2	2	2	1	2	5	3	2	8	2	0	2	3	3	3	4	4	2	3	1	-2	-1	-1	-1	-1	-1	-1	0	1	1	0	0	1	1	1	1	0	0	1	5	1	5	2	1	1	5	1	1	1	1
2	2	3	1	2	5	3	1	8	1	0	3	2	1	4	5	5	1	2	2	-2	1	-2	0	-1	-1	-2	0	1	1	1	1	1	#NULL!	0	1	0	0	1	4	1	4	2	2	1	4	4	4	3	3
2	2	2	1	2	4	3	2	#NULL!	2	0	#NULL!	#NULL!	#NULL!	#NULL!	#NULL!	#NULL!	#NULL!	#NULL!	#NULL!	6	6	6	6	6	6	6	#NULL!	#NULL!	#NULL!	#NULL!	#NULL!	#NULL!	#NULL!	#NULL!	#NULL!	#NULL!	#NULL!	#NULL!	#NULL!	#NULL!	#NULL!	#NULL!	#NULL!	#NULL!	#NULL!	#NULL!	#NULL!	#NULL!	#NULL!
2	2	2	6	1	5	3	2	8	1	0	5	3	4	4	4	5	3	4	1	-2	0	-1	0	0	-1	-1	0	1	1	1	0	0	0	0	1	1	0	1	2	2	3	3	2	1	5	5	4	4	4
2	2	2	1	1	3	3	2	8	1	0	5	4	5	4	5	5	4	5	2	-1	0	-2	0	0	0	0	0	0	1	0	3	1	#NULL!	2	2	0	2	1	2	1	5	4	4	1	5	3	3	4	2
2	2	2	1	2	6	3	1	8	3	0	2	3	2	4	4	4	1	4	1	-2	-2	-2	-1	-1	-1	-1	1	1	1	1	0	0	0	1	1	1	1	2	4	1	4	4	5	1	5	4	4	4	4
2	2	3	1	2	5	4	1	8	1	0	5	5	5	3	5	5	3	4	1	-1	0	-2	0	0	0	0	1	0	0	1	1	1	1	1	1	0	1	2	4	1	3	4	4	1	5	5	5	5	5
2	2	2	1	2	3	3	2	8	1	0	5	5	4	2	5	5	1	4	2	-1	0	-2	0	0	-1	-2	1	1	2	0	2	1	3	1	2	0	0	2	5	1	1	3	2	1	5	4	5	5	5
2	2	2	1	2	5	3	1	#NULL!	1	0	5	5	5	3	5	3	3	5	2	-1	0	-1	-1	-2	-1	-1	0	#NULL!	1	1	1	1	#NULL!	2	1	1	2	1	1	1	1	2	2	1	4	4	3	4	2
2	2	2	1	2	5	3	2	8	1	0	5	3	3	4	4	5	1	4	1	-1	-1	-2	0	0	0	-1	1	1	1	0	1	0	#NULL!	1	3	0	1	1	2	1	2	2	2	1	5	4	4	4	4
2	2	3	1	2	5	3	2	8	4	0	5	4	4	5	5	5	1	4	2	-2	-1	-2	-1	-2	-2	-1	1	1	2	1	1	1	#NULL!	0	1	1	0	5	4	2	4	4	1	1	4	4	4	4	4
2	2	2	1	1	4	3	2	8	2	0	5	5	3	4	5	5	2	5	1	-2	0	-2	0	0	0	0	0	0	0	0	1	0	0	0	1	0	0	1	1	1	4	2	2	1	5	5	4	4	4
2	2	2	1	2	6	3	2	8	3	0	4	5	4	3	5	5	3	5	3	-2	-1	-1	-1	-2	-1	-1	3	0	2	1	0	1	#NULL!	2	1	3	0	3	4	2	4	4	4	1	4	5	5	5	5
2	2	3	1	2	6	1	2	#NULL!	1	0	4	2	3	2	5	1	2	4	2	-2	0	0	0	-1	0	0	0	3	0	1	0	0	1	2	0	0	0	1	1	1	1	1	2	1	4	5	5	4	5
2	2	2	6	2	5	3	2	8	2	0	5	5	5	4	5	5	3	5	2	-2	-2	-2	-1	-2	-2	-2	2	0	2	1	2	0	1	3	1	1	1	2	4	1	4	3	4	2	4	5	4	4	4
2	2	2	6	2	4	3	2	#NULL!	1	0	5	4	4	3	5	5	2	5	2	-2	-1	-1	-1	-1	-1	-2	0	1	2	0	2	2	2	1	1	0	0	1	2	1	3	2	2	1	4	4	3	3	2
2	2	3	6	2	4	3	1	8	1	0	3	3	3	3	4	3	4	4	2	-2	-2	-1	0	-1	-1	-1	1	1	1	0	2	0	1	1	1	0	1	1	1	1	2	2	4	1	4	4	4	5	5
2	2	3	1	2	4	1	1	8	1	0	4	4	2	4	5	5	3	5	2	-2	-1	-2	0	-1	-1	-1	0	1	1	0	0	0	0	0	2	0	0	1	4	1	4	3	4	1	5	5	5	5	5
2	2	2	6	2	6	3	1	8	1	0	5	5	4	3	5	5	3	5	2	-2	0	-2	-1	-1	-2	-2	1	0	3	3	0	2	1	3	3	1	1	2	4	1	5	4	4	1	4	4	4	4	4
2	2	2	1	2	4	3	1	8	2	0	5	4	1	3	5	5	1	4	1	-1	-1	-1	0	0	0	0	1	1	2	1	1	1	0	1	2	2	0	1	5	1	4	3	4	2	5	4	4	4	3
2	2	3	1	1	5	2	1	8	1	0	5	3	4	3	5	5	3	5	3	-1	1	-1	0	0	-1	0	0	1	0	0	0	0	#NULL!	0	0	0	0	1	2	1	1	3	4	1	5	5	5	5	5
2	2	3	1	2	5	3	1	8	3	0	5	4	5	4	5	5	3	4	2	-1	-1	-2	0	0	0	-2	1	1	1	0	1	1	3	1	1	3	0	2	4	1	3	2	4	1	4	4	2	2	2
2	2	2	1	2	4	3	1	8	1	0	5	4	3	4	5	3	2	3	3	-1	-1	-2	0	0	1	-1	2	1	2	1	1	1	1	2	2	1	0	1	2	1	4	4	4	1	5	4	2	3	4
2	2	2	1	2	6	4	1	8	2	0	4	5	3	3	5	3	1	4	2	-1	0	-2	0	0	0	0	1	0	0	0	0	1	0	1	1	0	0	1	4	1	4	4	4	1	5	5	5	5	5
2	2	2	1	2	5	3	1	8	2	0	5	4	3	4	5	4	1	5	2	-1	1	-1	0	-1	1	-1	1	1	1	1	1	1	1	1	2	1	1	2	4	1	4	4	5	1	4	4	4	3	4
2	2	3	1	2	5	3	1	8	2	0	5	5	5	5	5	5	5	5	1	-2	0	-2	0	-1	-1	-1	1	0	2	0	2	0	2	2	1	1	0	1	2	1	2	3	4	1	4	4	3	3	3
2	2	2	1	2	4	2	1	8	2	0	5	5	4	5	5	5	2	5	1	-2	0	-2	0	-1	-1	-2	1	0	1	0	2	1	#NULL!	1	2	2	2	2	4	1	2	2	4	1	5	2	2	2	2
2	2	2	1	2	5	3	2	8	2	0	5	4	3	4	5	5	2	4	2	-1	1	-2	0	-1	-1	-1	2	1	1	0	1	0	2	3	3	3	1	3	4	2	3	4	4	1	5	2	2	2	2
2	2	2	1	1	5	3	1	8	1	0	5	4	4	3	4	5	2	4	2	-1	0	-2	-1	-1	-1	-2	0	1	2	2	1	1	0	3	3	2	1	1	5	1	5	3	4	1	5	5	5	5	5
2	2	2	1	2	4	3	1	8	1	0	4	3	3	4	3	4	1	4	2	-2	0	-1	0	0	-1	0	1	1	2	3	2	2	1	2	1	2	2	2	4	2	5	4	4	1	5	5	4	4	4
2	2	1	1	2	3	3	1	8	2	0	5	5	5	2	5	5	3	5	3	-2	-1	-2	0	0	-1	0	0	0	1	1	3	1	2	1	1	1	1	2	4	2	5	3	4	1	4	4	4	4	2
2	2	3	1	2	6	3	1	8	1	0	4	5	5	4	5	4	2	5	2	-2	-1	-2	-1	-1	0	-2	0	0	1	1	1	1	3	3	2	2	3	2	4	2	4	5	5	1	5	4	3	4	4
2	2	2	1	2	5	3	1	8	2	0	5	5	5	4	5	5	2	5	2	-2	0	-2	0	-1	-1	-1	1	1	3	0	1	0	#NULL!	1	2	0	1	2	3	2	4	4	4	1	5	4	4	3	4
2	2	3	1	2	6	2	2	8	1	0	5	5	4	3	5	5	3	5	2	-2	0	-2	1	0	-1	0	0	0	0	0	0	0	0	0	0	0	2	1	1	1	5	3	2	1	5	3	3	3	3
2	2	3	1	2	2	2	2	8	2	0	5	5	4	4	5	5	2	4	3	-1	0	-1	0	0	-1	-2	1	1	3	3	3	1	3	2	3	3	1	3	4	1	5	5	5	1	4	4	4	4	4
2	2	3	1	2	4	2	1	8	1	0	5	5	3	4	5	5	2	4	3	-1	0	-1	0	0	0	0	0	0	1	1	2	0	1	1	1	0	0	1	2	1	4	2	4	1	5	3	3	3	3
2	2	3	1	2	6	3	1	4	2	0	4	3	3	2	2	5	1	4	1	0	0	0	1	-1	0	0	1	#NULL!	2	1	0	1	2	1	2	2	1	2	4	2	4	4	4	1	4	4	4	3	3
2	2	2	1	2	5	4	1	8	1	0	4	4	2	3	4	4	1	4	1	-1	-1	-2	-1	0	-1	-1	0	1	1	1	1	0	#NULL!	1	3	2	0	2	3	1	4	4	4	1	5	4	4	4	4
2	2	3	1	1	5	3	2	8	1	0	5	5	3	4	5	5	3	5	3	-2	0	-1	0	0	-2	0	1	0	2	1	1	0	#NULL!	0	1	0	0	1	2	1	4	4	4	1	5	1	4	4	4
2	2	3	1	2	4	3	2	8	1	0	5	5	5	3	5	5	3	5	1	-2	-2	-1	-1	-1	-1	-1	1	0	0	0	1	0	#NULL!	0	0	1	1	1	2	5	4	4	2	1	4	4	4	4	4
2	2	2	1	2	3	3	2	8	1	0	5	3	3	4	5	5	2	3	2	-2	-1	-2	0	0	-1	-2	0	1	1	0	3	0	3	0	1	1	1	1	2	1	4	3	2	1	5	5	5	5	5
2	2	3	1	2	5	3	2	8	2	0	5	3	3	4	5	4	3	4	1	-2	-2	-2	-1	-2	-1	-2	1	1	1	2	0	2	1	1	1	1	2	2	4	2	3	4	3	1	5	4	4	4	4
2	2	3	1	2	4	1	2	8	1	0	5	5	5	5	5	5	3	5	3	0	0	-2	0	0	0	0	1	0	1	0	1	0	#NULL!	2	0	2	0	1	2	1	3	1	5	1	5	5	3	3	4
2	2	2	1	2	4	3	1	8	2	0	5	5	5	4	5	5	2	4	1	-1	0	-1	0	0	0	0	0	0	1	0	2	0	2	1	1	1	0	2	4	2	2	3	4	1	5	#NULL!	#NULL!	#NULL!	#NULL!
2	2	2	1	2	5	3	1	8	1	0	4	3	2	4	5	5	2	4	2	-2	0	-2	0	0	0	-1	0	0	1	0	2	0	1	2	0	0	0	1	2	1	3	3	1	1	5	4	4	4	4
2	1	3	5	1	3	4	1	8	2	0	5	4	5	4	5	5	5	5	2	6	6	6	6	6	6	6	#NULL!	0	0	0	3	0	#NULL!	1	1	0	#NULL!	1	3	1	3	2	2	2	5	2	3	2	1
2	2	3	1	2	4	3	1	8	3	0	5	5	5	4	5	3	1	5	2	-2	-1	-2	0	0	-1	-1	3	2	2	1	3	0	2	0	0	1	2	2	2	2	4	4	1	1	4	4	3	2	4
2	2	3	1	1	4	3	2	8	1	0	4	5	3	3	5	4	2	2	1	-2	0	-2	0	-1	0	-1	0	0	1	1	1	1	1	0	2	1	1	1	2	1	4	2	4	1	5	4	3	2	2
2	2	3	1	1	5	3	2	#NULL!	2	0	#NULL!	#NULL!	#NULL!	#NULL!	#NULL!	#NULL!	#NULL!	#NULL!	#NULL!	6	6	6	6	6	6	6	#NULL!	#NULL!	#NULL!	#NULL!	#NULL!	#NULL!	#NULL!	#NULL!	#NULL!	#NULL!	#NULL!	#NULL!	#NULL!	#NULL!	#NULL!	#NULL!	#NULL!	#NULL!	#NULL!	#NULL!	#NULL!	#NULL!	#NULL!
2	2	3	1	2	6	1	1	8	1	0	5	4	5	2	5	5	2	5	1	-2	0	-1	0	0	0	-1	1	1	1	0	1	1	#NULL!	1	1	1	0	2	2	1	2	3	4	1	5	5	5	5	5
2	2	3	1	2	6	3	2	8	1	0	4	4	5	4	5	4	2	4	2	-1	-1	-1	0	-1	0	-2	1	0	2	1	0	1	0	0	1	0	0	2	2	2	4	4	2	1	4	4	3	3	4
2	2	2	6	1	3	1	1	8	2	0	4	5	5	3	5	5	3	5	1	-2	-1	-2	0	0	-1	-1	1	0	2	1	2	1	1	2	2	2	1	2	4	2	5	5	5	1	4	5	4	4	4
2	2	3	1	2	4	3	1	#NULL!	3	0	5	4	3	4	5	5	1	4	2	6	6	-2	0	0	-1	-2	1	1	3	1	1	0	0	1	3	2	0	2	5	1	5	5	4	1	5	4	5	5	5
2	2	3	1	2	6	1	1	8	2	0	5	5	2	2	5	5	1	4	2	-1	0	-1	0	0	-1	0	0	1	1	1	0	0	0	0	2	1	1	1	3	1	4	4	5	1	5	5	5	5	5
2	2	1	6	2	3	3	1	8	1	0	4	5	1	4	3	5	1	4	1	-2	0	-2	0	-1	-1	-2	1	1	1	1	1	1	#NULL!	1	1	1	1	2	3	1	2	2	4	1	5	2	3	3	2
2	2	3	1	2	4	3	1	8	2	0	5	5	4	3	5	5	1	5	1	-2	0	-2	0	0	-1	0	2	0	2	0	3	0	3	1	3	2	0	2	5	1	5	5	4	1	5	5	4	5	5
2	2	2	1	2	4	3	1	8	1	0	5	5	5	3	5	5	2	4	1	-1	-1	-2	0	0	0	-2	1	1	2	1	1	0	#NULL!	1	2	1	2	1	2	1	4	4	4	1	5	3	2	3	4
2	2	2	1	2	3	3	2	8	3	0	3	2	4	4	3	5	3	5	2	-2	0	-2	0	-1	-1	0	0	0	2	0	2	0	#NULL!	1	0	0	1	2	3	2	3	4	3	1	4	2	2	2	2
2	2	3	1	2	5	3	1	8	2	0	5	5	4	4	5	5	3	4	1	-2	0	-2	0	0	-1	0	1	1	2	0	0	0	#NULL!	2	1	1	0	2	4	2	3	4	2	1	4	5	4	4	4
2	2	2	1	2	6	3	1	8	2	0	5	5	3	2	5	5	2	4	2	-1	1	-1	0	0	0	-1	0	0	1	0	0	0	1	1	1	0	0	1	4	2	4	4	4	1	5	5	5	5	4
2	2	3	1	2	4	1	1	8	1	0	5	5	4	4	5	5	2	4	1	-2	-1	-2	0	-1	-1	-2	1	1	1	1	3	0	1	1	2	0	0	1	3	1	2	2	5	1	4	3	2	2	2
2	2	2	1	2	4	4	1	8	1	0	5	5	4	3	5	5	2	5	3	-2	0	-1	0	0	0	1	2	0	2	1	3	0	3	3	3	1	3	1	5	1	5	5	5	1	4	1	1	1	1
2	2	2	1	2	4	4	2	8	3	0	5	4	2	4	5	5	2	5	1	-2	-2	-2	-1	-2	-2	-2	1	0	1	1	2	1	2	1	2	0	1	1	2	1	4	4	4	3	3	5	3	4	3
2	2	3	1	2	2	3	1	8	1	0	5	4	3	3	5	4	4	2	1	-1	0	-1	0	-1	-1	-1	1	0	1	1	3	1	2	2	2	1	1	1	2	1	3	3	3	1	4	4	5	5	5
2	2	3	1	2	5	1	2	8	1	0	5	4	3	4	5	5	2	4	2	-1	0	-1	0	-1	0	-1	0	1	1	1	0	1	#NULL!	0	1	0	2	5	4	1	2	2	4	1	5	4	4	4	5
2	2	2	1	2	5	3	1	8	2	0	4	4	1	4	5	4	2	2	2	-2	-2	-2	-1	-1	-2	-1	2	1	1	0	2	0	0	1	1	0	3	1	1	1	2	4	4	1	5	5	4	5	5
2	2	3	1	1	4	2	1	8	1	0	5	4	2	3	5	5	2	4	1	0	0	-1	0	0	0	0	1	1	1	1	2	0	3	2	1	1	1	1	3	1	2	4	4	1	5	4	4	4	4
2	2	3	1	2	4	3	1	#NULL!	1	0	#NULL!	#NULL!	#NULL!	#NULL!	#NULL!	#NULL!	#NULL!	#NULL!	#NULL!	6	6	6	6	6	6	6	#NULL!	#NULL!	#NULL!	#NULL!	#NULL!	#NULL!	#NULL!	#NULL!	#NULL!	#NULL!	#NULL!	#NULL!	#NULL!	#NULL!	#NULL!	#NULL!	#NULL!	#NULL!	#NULL!	#NULL!	#NULL!	#NULL!	#NULL!
2	2	1	1	2	6	3	1	#NULL!	1	0	5	3	3	2	5	5	2	5	3	-2	-1	-2	0	0	-1	-1	2	1	2	2	0	3	#NULL!	2	3	2	0	2	4	1	4	3	5	#NULL!	#NULL!	#NULL!	#NULL!	#NULL!	#NULL!
2	2	2	1	2	4	3	2	8	1	0	3	3	5	3	3	3	4	5	3	-2	0	-1	-1	-1	-1	-1	1	0	1	1	1	1	1	1	1	0	1	2	3	2	4	3	4	1	5	3	2	3	3
2	2	3	1	2	4	3	2	8	3	0	5	3	3	4	5	5	2	4	1	-2	-1	-2	0	-1	-1	-2	2	2	2	1	2	1	#NULL!	1	3	2	1	2	2	1	4	2	2	1	5	5	4	4	2
2	2	2	1	2	5	3	1	8	1	0	5	3	1	3	5	3	2	4	3	-2	-1	-2	0	-1	0	-2	2	1	2	1	1	0	3	2	3	2	1	1	2	1	4	4	1	1	4	4	4	4	4
2	2	2	1	2	6	3	1	8	1	0	5	3	4	2	5	5	1	5	2	-1	-1	-1	0	-1	-1	-1	1	0	2	1	0	2	0	1	3	1	2	1	4	1	4	4	4	1	4	5	4	4	4
2	2	2	1	2	6	2	1	8	1	0	3	4	3	3	4	5	1	3	2	-2	1	-2	0	0	0	-1	1	1	1	2	0	2	0	2	2	3	2	2	4	2	4	4	4	5	5	3	3	3	3
2	2	2	1	2	5	3	2	8	2	0	5	4	4	4	5	4	3	4	2	-2	-1	-1	0	0	-1	-1	1	0	2	0	0	0	1	1	1	1	1	2	4	1	5	5	4	1	4	4	2	4	3
2	2	3	6	1	5	3	1	8	1	0	3	4	4	5	5	5	1	5	1	0	0	-2	0	0	0	0	1	1	3	3	2	3	2	0	3	0	0	2	4	1	4	4	5	1	5	5	5	5	3
2	2	2	6	2	5	3	1	8	2	0	4	4	1	3	5	4	1	2	1	0	0	-1	0	-1	0	0	0	2	3	2	1	1	1	2	3	2	1	2	4	1	5	2	5	1	5	3	2	1	1
2	2	2	1	2	4	3	2	8	1	0	5	5	3	4	5	5	2	5	2	-1	0	-2	0	-1	0	-2	1	0	1	1	1	0	#NULL!	1	1	2	1	1	2	1	4	4	2	1	5	4	4	4	4
2	2	2	1	2	5	2	2	8	3	0	5	4	4	4	5	5	2	4	1	0	-1	-1	-1	-1	-1	-1	1	0	2	1	1	0	3	2	3	1	1	2	2	1	4	4	4	1	5	5	4	4	4
2	2	2	1	2	3	3	2	8	1	0	5	5	4	3	5	5	4	5	2	-1	0	-1	0	0	0	0	0	0	1	0	2	1	3	1	2	0	1	1	2	1	4	4	4	1	5	5	4	4	4
2	2	3	1	2	4	4	1	8	2	0	5	4	4	4	5	5	3	4	3	-2	-1	-2	-1	0	-1	-1	1	0	1	1	0	0	0	1	1	0	0	2	3	1	4	4	4	3	4	4	4	4	4
2	2	3	1	1	3	1	1	#NULL!	2	0	4	5	2	4	4	4	3	4	1	-2	-1	-1	0	-1	-1	-1	1	0	1	1	1	1	0	1	2	0	1	1	2	1	3	3	4	1	5	4	4	4	3
2	2	2	1	2	5	4	1	#NULL!	3	0	4	5	5	4	5	4	3	2	2	-1	-1	-1	0	0	-1	-1	3	0	2	0	0	0	0	0	1	2	1	2	4	1	4	4	4	1	4	3	4	4	4
2	2	2	1	2	4	3	1	#NULL!	3	0	4	5	2	3	5	5	3	5	2	-2	-1	-1	0	0	-1	-1	1	#NULL!	1	0	1	0	1	2	1	0	1	1	3	1	4	4	2	1	5	4	3	3	4
2	2	2	1	2	4	3	2	8	1	0	5	4	4	3	5	4	4	5	2	-2	0	-1	0	-1	-1	-1	1	1	1	1	1	1	1	2	3	2	2	1	4	1	4	4	4	1	4	4	4	4	4
2	2	2	1	2	5	3	1	8	1	0	4	4	3	4	5	4	2	4	2	-1	-1	-1	0	-1	0	-1	1	1	1	2	0	1	#NULL!	1	2	0	0	1	4	1	4	4	4	1	4	4	4	4	4
2	2	2	1	2	3	1	2	8	3	0	5	5	3	5	5	4	2	5	1	-2	-1	-1	0	0	0	0	2	0	3	1	3	1	#NULL!	3	2	2	1	2	4	1	3	4	2	1	5	4	4	4	3
2	2	3	1	2	5	3	1	8	1	0	5	5	4	3	4	5	4	5	2	-1	0	-2	0	0	-1	-1	0	1	1	2	1	1	1	2	1	3	2	2	2	2	4	4	4	1	4	4	4	3	3
2	2	2	6	1	5	2	1	8	2	0	4	5	5	5	5	5	4	5	2	-1	1	-2	0	0	0	0	0	0	0	0	0	0	1	0	0	1	0	1	1	1	3	2	2	1	5	5	5	5	5
2	2	3	1	1	3	3	2	8	1	0	5	4	5	3	5	5	2	5	1	-1	-1	-2	0	0	0	-2	1	1	1	0	3	0	0	0	1	0	0	2	3	2	4	2	4	1	5	5	5	5	5
2	2	2	1	2	5	3	2	8	1	0	3	4	3	4	4	4	5	4	2	-1	0	-1	0	0	0	0	1	1	1	1	0	0	#NULL!	1	#NULL!	2	#NULL!	2	4	2	5	4	2	1	5	4	4	4	2
2	2	2	6	6	3	3	1	8	1	0	4	5	4	3	5	5	3	5	1	-1	-1	-2	0	-1	-1	-2	1	0	1	1	2	0	1	0	0	0	1	1	1	1	3	3	4	6	5	4	4	4	3
2	2	2	1	2	4	3	1	8	2	0	5	5	5	5	5	5	2	5	1	-1	0	-2	0	0	0	0	0	0	2	1	2	1	2	2	2	0	2	2	4	2	4	4	4	1	5	4	4	4	4
2	2	2	1	1	4	1	1	#NULL!	2	0	3	2	2	1	4	5	2	4	1	1	0	-1	0	0	0	-1	0	#NULL!	0	0	1	0	0	1	0	0	1	2	3	2	5	4	3	1	5	4	3	3	3
2	2	3	1	2	4	3	2	8	1	0	5	4	3	4	5	5	2	4	2	-1	0	-1	0	0	0	0	0	1	2	2	2	0	#NULL!	1	1	2	0	1	4	2	4	3	4	1	5	5	5	5	5
2	2	2	1	2	4	2	2	#NULL!	2	0	5	3	5	4	5	5	3	5	3	-1	0	-1	0	0	0	-1	#NULL!	#NULL!	#NULL!	#NULL!	#NULL!	#NULL!	#NULL!	#NULL!	#NULL!	#NULL!	#NULL!	#NULL!	#NULL!	#NULL!	#NULL!	#NULL!	#NULL!	#NULL!	#NULL!	#NULL!	#NULL!	#NULL!	#NULL!
2	2	3	1	2	5	3	2	8	1	0	5	5	5	5	5	5	3	5	3	-2	0	-1	0	-1	-1	0	0	0	1	0	1	0	1	1	1	0	0	1	2	1	3	4	2	1	5	4	3	3	4
2	2	3	1	2	5	2	2	8	2	0	4	4	5	4	4	5	2	5	2	-2	0	-2	-1	0	-1	-2	1	0	2	0	1	0	1	1	3	1	1	2	3	2	4	4	3	3	5	4	4	4	2
2	2	2	1	2	4	2	1	8	2	0	5	5	4	4	5	5	2	5	2	-2	0	-1	0	0	-1	0	0	1	1	1	1	0	1	0	3	0	1	2	1	1	4	4	5	1	5	4	4	5	5
2	2	2	1	2	5	3	2	8	1	0	5	4	3	3	4	5	1	4	1	-2	0	-1	0	1	-1	-1	1	1	2	3	1	1	1	0	2	2	1	2	4	2	4	4	4	1	5	3	4	4	4
2	2	2	1	2	5	3	1	8	2	0	5	5	4	4	5	5	4	4	2	-2	0	-2	0	0	-1	-1	1	0	1	0	1	0	0	0	1	0	1	1	2	1	2	2	2	1	4	4	4	4	4
2	2	3	1	2	3	3	2	8	2	0	5	5	3	4	5	5	2	4	2	-1	0	-2	0	0	0	0	2	1	1	0	3	0	1	1	3	2	0	3	3	2	4	2	4	1	4	4	4	3	4
2	2	3	1	1	4	3	2	8	2	0	3	5	3	2	3	5	1	5	1	0	1	-1	0	0	-1	0	1	3	1	0	1	0	1	2	3	1	1	2	4	1	4	3	4	1	5	5	4	4	4
2	2	2	1	2	5	3	1	8	2	0	5	3	4	2	5	4	2	4	2	-2	0	-1	0	0	-1	0	1	0	1	0	1	0	#NULL!	0	2	0	0	2	4	1	4	4	4	1	4	4	5	4	4
2	2	2	1	1	4	3	1	8	1	0	4	4	1	3	5	5	1	1	2	-1	0	-2	0	0	0	-2	1	1	1	0	2	1	0	1	2	1	1	1	4	1	4	4	4	1	5	3	2	2	2
2	2	2	1	2	5	3	2	8	2	0	5	3	2	4	5	5	2	4	2	-1	-1	-2	-1	-1	-1	-2	1	0	2	1	1	0	#NULL!	1	3	1	1	1	4	1	5	5	5	1	5	4	4	4	4
2	2	3	1	2	5	4	2	8	2	0	5	4	5	4	5	5	5	5	1	-2	-1	-2	0	-1	-1	-1	1	1	1	1	1	1	#NULL!	1	2	1	1	2	4	1	4	4	4	1	5	2	2	2	2
2	2	3	6	2	5	3	1	#NULL!	1	0	5	4	2	3	5	5	2	5	1	-1	-1	-2	-1	-2	-2	-2	1	0	1	0	1	0	0	2	3	1	0	1	3	1	4	3	2	2	5	#NULL!	#NULL!	#NULL!	#NULL!
2	2	3	1	6	5	3	1	8	2	0	5	3	5	4	5	5	3	5	1	-2	-1	-2	0	0	0	0	2	1	3	2	0	0	#NULL!	2	3	1	1	2	4	1	4	4	3	3	4	1	3	3	3
2	2	2	1	1	5	3	1	8	2	0	5	5	5	4	5	5	3	5	1	-2	-1	-2	0	0	-1	-1	1	0	1	0	0	0	1	0	1	#NULL!	0	2	4	2	3	3	4	1	5	4	4	4	4
2	2	3	6	2	4	2	1	8	1	0	5	4	5	4	4	5	2	5	1	-1	-1	-2	-1	-1	-1	-1	2	1	2	1	1	1	1	1	2	2	1	3	4	2	5	5	5	7	5	3	4	3	3
2	2	3	1	2	4	3	1	8	1	0	5	4	3	5	5	5	1	5	2	-2	-1	-2	-1	-1	-2	-1	1	1	1	1	0	1	#NULL!	1	1	1	0	1	3	1	4	4	4	1	4	3	4	3	3
2	2	2	1	1	3	4	1	8	1	0	5	5	5	4	5	5	1	4	2	-1	-1	-1	-1	-1	-1	-1	2	0	2	2	3	1	1	2	3	1	0	2	4	2	4	5	5	2	5	3	3	3	2
2	2	3	6	6	2	4	1	8	1	0	4	5	5	5	5	5	1	5	2	6	0	-2	1	-2	-1	-1	2	0	1	1	3	0	3	1	1	0	2	1	4	1	4	4	4	1	5	5	3	4	3
2	2	2	1	6	4	4	1	#NULL!	1	0	5	3	2	2	5	5	1	3	2	1	0	0	0	-2	0	-1	0	#NULL!	2	0	1	0	1	1	2	0	0	3	4	2	5	5	4	1	5	4	3	4	4
2	2	2	1	2	6	3	1	#NULL!	1	0	5	2	3	4	5	5	2	5	2	-1	0	-1	1	-1	-1	0	1	2	2	1	0	1	#NULL!	0	3	1	1	1	5	1	2	2	5	1	5	4	4	4	4
2	2	2	1	2	5	3	1	8	1	0	5	5	4	3	5	4	2	4	1	-1	0	-1	0	0	0	-1	1	0	1	1	0	1	0	0	0	0	0	1	4	1	4	3	2	1	5	4	4	3	2
2	2	2	1	2	3	3	1	8	2	0	5	5	5	5	5	5	3	5	2	-2	-2	-2	-1	-1	-2	-2	2	0	1	0	2	0	3	1	1	0	3	1	2	1	2	2	3	2	4	3	3	1	1
2	2	3	1	2	6	3	1	8	1	0	5	5	5	4	5	3	2	4	1	-1	-1	-2	-1	-1	-1	-2	1	0	1	1	3	0	3	2	2	3	0	1	4	1	4	4	3	7	5	5	4	3	4
2	2	3	6	2	1	3	1	#NULL!	1	0	2	1	2	1	1	5	1	2	1	-2	-1	-1	-1	0	-1	-2	2	2	3	0	3	0	1	3	2	3	1	2	5	2	5	4	4	2	5	4	4	4	4
2	2	3	6	1	3	3	1	#NULL!	1	0	5	5	3	2	4	5	2	3	2	-2	-1	-1	0	-1	-1	-2	1	3	2	3	2	2	3	2	3	1	2	1	5	1	4	4	4	2	5	3	4	3	2
2	2	3	1	2	4	2	2	8	4	0	5	5	5	5	5	5	2	5	1	-2	-1	-2	0	-1	-2	-1	3	0	1	1	1	1	2	0	0	0	1	1	1	1	5	5	4	2	5	5	2	2	2
2	2	3	6	2	4	3	1	8	1	0	4	2	2	1	5	5	2	4	1	-2	-1	-2	-1	-2	-2	-2	2	1	2	1	1	1	1	1	3	1	0	2	4	1	3	2	3	1	4	4	4	4	4
2	1	3	5	2	4	#NULL!	2	#NULL!	1	0	4	5	1	4	5	5	1	2	3	6	6	6	6	6	6	6	#NULL!	3	1	1	1	1	2	1	2	2	#NULL!	2	3	1	4	3	4	2	4	5	4	3	3
2	2	3	1	2	5	3	2	8	1	0	4	4	5	3	5	5	2	5	1	-2	-1	-2	0	0	0	-1	0	0	1	1	1	0	0	0	1	1	0	2	4	2	5	5	2	1	5	5	5	5	5
2	2	2	6	2	5	#NULL!	1	#NULL!	1	0	4	3	2	3	4	5	2	5	2	-1	-1	-1	0	-1	-1	-1	1	#NULL!	1	0	0	0	#NULL!	1	1	#NULL!	0	2	4	1	3	3	4	5	4	4	4	3	4
2	2	2	6	2	6	#NULL!	1	#NULL!	1	0	4	4	3	3	4	4	2	4	2	-1	-1	-2	-1	-1	-1	-1	1	1	2	0	0	0	2	0	1	1	0	1	3	1	4	4	4	1	2	4	4	4	4
2	2	2	1	2	5	3	1	8	1	0	5	4	4	4	5	5	2	5	1	-2	-1	-2	-1	-1	-1	-2	3	0	1	1	1	1	#NULL!	1	3	2	0	1	2	2	4	4	5	2	5	4	4	3	4
2	2	2	6	2	6	4	2	8	2	0	5	5	1	5	5	5	1	2	1	-1	0	-2	0	0	0	0	1	1	1	1	0	1	1	3	3	2	2	3	4	2	3	3	5	2	3	4	3	2	2
2	2	3	1	2	5	2	1	8	1	0	5	4	4	4	5	5	4	4	1	-2	1	-1	0	0	0	-1	0	0	1	1	0	1	0	0	1	0	1	1	2	1	4	4	2	1	5	4	3	2	3
2	2	#NULL!	1	2	4	3	1	8	1	0	5	4	4	3	4	5	4	4	2	-2	0	-1	0	-1	-1	-2	0	0	1	1	1	0	#NULL!	0	1	0	0	1	3	1	4	4	4	1	5	4	4	4	4
2	2	2	1	2	4	3	1	8	2	0	5	4	3	3	5	5	2	4	1	-2	-1	-1	-1	-1	-1	-1	0	0	1	1	1	1	0	0	1	0	0	2	4	1	4	3	4	1	5	4	4	3	4
2	2	2	1	2	5	3	1	8	1	0	5	5	4	3	5	5	1	5	2	-2	0	-1	0	0	-1	0	3	0	1	0	1	0	1	3	2	3	3	1	3	1	5	4	3	7	5	1	2	2	2
2	2	3	1	2	3	3	1	8	1	0	5	4	2	3	5	5	1	4	2	0	0	-1	1	-1	0	-1	0	3	3	1	3	0	2	2	3	1	1	3	4	3	4	4	5	1	5	5	5	5	5
2	2	2	1	2	4	4	2	#NULL!	1	0	5	5	4	3	5	5	2	2	2	-1	0	-2	0	-1	-1	-1	1	1	3	0	1	0	2	2	2	2	0	2	4	2	5	5	4	1	5	4	4	5	5
2	2	3	6	1	3	3	1	8	2	0	5	2	3	5	5	5	2	5	2	-2	-2	-2	-1	-1	-2	-2	0	2	3	0	1	0	#NULL!	0	3	0	0	1	3	1	4	4	3	2	5	5	4	4	4
2	1	2	2	2	6	1	1	8	3	0	5	4	5	4	5	5	2	5	2	6	6	6	6	6	6	6	3	0	1	1	1	0	2	1	1	0	#NULL!	1	4	1	5	5	4	8	3	5	5	5	5
2	2	2	1	2	3	4	2	8	1	0	5	4	4	5	5	5	2	4	1	-2	-1	-1	-1	-1	-1	-1	1	0	2	1	2	0	#NULL!	1	2	1	1	2	4	2	4	4	4	1	5	4	4	4	4
2	2	3	6	1	3	3	2	8	3	0	5	5	5	4	5	5	2	5	2	-2	-1	-2	-1	-1	-1	-1	2	0	1	1	2	1	3	1	1	1	2	1	5	1	5	4	4	2	5	4	4	4	3
2	2	2	1	2	5	3	2	8	1	0	4	3	3	4	3	5	1	5	1	-1	-1	-2	-1	-1	-1	-1	2	0	1	1	0	1	2	2	1	1	1	1	4	1	4	4	5	1	4	4	2	2	3
2	2	3	1	2	5	3	2	8	2	0	5	4	5	4	5	5	2	5	1	-2	-1	-2	0	-1	-1	-1	0	0	1	0	1	0	2	1	2	#NULL!	1	1	2	1	1	2	4	1	4	3	4	4	4
2	2	2	1	2	5	3	1	8	2	0	5	5	2	3	5	5	4	4	1	-2	-1	-2	0	-1	-1	-1	1	1	2	1	0	0	#NULL!	1	1	1	0	3	4	2	4	2	4	1	5	5	5	5	5
2	2	2	1	2	2	3	1	8	3	0	5	5	5	4	5	5	3	5	2	-2	-1	-2	-1	-2	0	-2	2	0	0	0	3	0	2	0	1	1	2	1	3	1	5	4	3	4	5	5	5	5	5
2	2	3	1	2	5	4	1	8	1	0	5	5	5	4	5	5	4	5	2	-2	0	-1	1	0	-1	0	1	0	1	0	1	0	#NULL!	0	0	0	1	1	2	1	4	3	2	1	5	3	4	3	3
2	2	2	1	2	5	4	2	8	2	0	5	5	5	5	5	5	2	4	2	-1	0	-2	0	-1	-1	-1	1	0	2	1	1	1	#NULL!	1	1	1	1	2	2	2	4	4	4	1	4	4	3	4	4
2	2	3	1	2	4	3	1	8	1	0	5	4	2	5	4	5	1	4	1	-2	-1	-2	-1	-1	-1	-2	1	2	2	1	1	1	3	2	1	0	1	2	3	2	4	4	2	1	5	4	4	4	4
2	2	3	1	2	4	3	1	8	2	0	5	4	4	3	5	5	2	4	1	-2	0	-1	0	-1	-1	0	1	0	2	1	1	1	1	1	2	1	1	2	4	1	4	4	2	1	5	4	3	4	4
2	2	2	6	2	5	3	2	8	1	0	5	5	5	4	5	5	5	5	2	-1	0	-1	0	0	-1	0	0	0	1	1	1	0	1	0	1	0	1	1	2	2	3	2	2	1	5	4	3	3	4
2	2	2	1	2	4	3	2	8	1	0	4	4	4	3	4	4	1	4	3	0	-1	-1	0	-1	-1	-2	1	0	2	1	1	1	1	1	3	2	0	2	4	2	4	4	5	1	5	4	4	3	4
2	2	2	1	2	5	3	1	8	1	0	5	5	5	5	5	5	2	4	1	-2	-2	-2	-1	-1	-1	-2	1	0	1	0	1	0	#NULL!	1	1	1	1	2	4	2	2	2	2	2	5	4	4	4	2
2	2	2	6	2	4	3	1	8	1	0	5	5	5	4	5	5	2	4	2	-1	0	-1	0	0	0	-1	1	1	2	1	2	0	1	1	1	3	1	2	4	1	4	4	5	1	5	4	4	4	2
2	2	3	1	6	3	3	1	8	1	0	5	5	5	3	5	5	5	5	1	-2	1	-1	0	0	-1	0	2	0	1	0	2	0	2	1	1	0	2	1	4	1	4	4	1	1	4	5	4	4	5
2	2	3	1	2	5	2	1	8	1	0	5	5	5	3	5	4	5	5	1	-2	-1	0	0	0	0	0	2	0	1	1	1	0	2	3	1	1	2	1	4	1	2	2	5	1	5	3	2	3	2
2	2	2	1	2	5	4	2	8	2	0	5	4	5	5	5	5	1	5	2	-2	1	-2	0	-1	-1	-1	1	1	1	1	1	1	2	2	2	3	1	1	4	1	2	2	5	1	5	5	5	5	5
2	2	2	6	1	3	3	1	#NULL!	1	0	5	4	2	4	5	5	3	2	1	-1	0	-1	0	0	0	0	0	1	1	0	1	0	0	0	0	0	0	1	1	1	2	1	1	4	5	4	4	3	3
2	2	3	1	2	4	1	1	8	1	0	5	5	5	4	5	5	1	5	2	-1	0	-2	0	0	0	0	0	0	2	1	1	0	#NULL!	0	2	1	1	1	4	1	4	4	4	1	5	4	4	4	4
2	2	2	1	1	3	3	2	8	2	0	5	5	5	5	5	5	2	5	2	-2	-1	-2	-2	-2	-1	-1	3	0	2	0	3	0	#NULL!	1	2	2	0	1	4	1	4	2	5	6	5	4	4	4	5
2	2	2	1	2	3	3	1	#NULL!	1	0	5	5	4	3	5	5	2	5	1	-1	0	0	0	0	0	-1	1	#NULL!	1	1	2	0	1	1	0	2	1	2	3	1	2	3	5	1	4	3	3	3	4
2	2	2	1	2	3	4	1	8	1	0	4	5	2	2	5	4	1	4	1	-2	-1	-2	-1	-1	-1	-1	1	1	2	1	2	1	3	1	2	1	2	1	3	1	4	4	4	1	5	4	4	3	2
2	2	2	1	2	5	3	2	8	1	0	5	2	2	4	5	5	3	4	2	-1	-1	-2	0	-1	-1	-1	1	0	1	0	0	0	2	1	0	0	0	1	1	1	3	3	1	1	4	5	4	4	3
2	2	2	1	2	6	3	1	8	1	0	5	5	1	5	5	5	2	4	2	-2	1	-2	0	0	-1	0	1	0	2	0	1	0	1	1	2	0	0	1	5	1	4	4	2	1	5	4	4	4	4
2	2	2	1	2	4	1	1	8	2	0	5	5	3	3	4	4	2	4	2	-1	0	-1	0	0	0	-1	1	0	2	0	1	0	1	1	2	1	1	1	3	2	4	4	4	1	5	5	5	5	5
2	2	3	1	2	4	4	1	#NULL!	2	0	4	3	2	2	4	3	1	2	2	-1	0	-1	0	0	0	0	1	3	1	1	1	0	1	0	1	1	0	2	2	2	4	3	3	1	4	5	5	5	5
2	2	2	6	1	4	3	1	8	1	0	5	4	4	4	5	5	4	1	1	-1	0	-1	0	-1	-1	-1	1	1	1	1	2	0	1	1	3	1	1	1	4	1	4	4	3	1	5	4	4	4	4
2	2	3	1	2	4	3	2	8	1	0	5	5	4	4	5	5	3	5	2	-2	0	-1	-1	0	-1	-1	0	0	1	0	1	0	1	0	1	0	0	2	4	2	3	4	2	1	5	4	4	4	4
2	2	3	1	2	3	3	2	8	2	0	5	2	2	4	5	5	2	4	2	-2	0	-2	0	0	0	-1	1	0	3	1	3	0	2	1	3	0	1	1	4	1	4	4	4	1	5	4	4	4	3
2	2	3	1	2	6	3	1	8	1	0	5	5	5	3	4	5	2	5	2	-2	-2	-2	0	0	-1	0	1	0	2	1	1	0	2	1	3	1	3	2	4	1	4	4	4	1	4	3	3	4	4
2	2	2	1	2	5	2	1	#NULL!	1	0	5	5	2	4	5	5	1	3	2	0	0	0	0	0	0	-1	0	1	1	1	1	0	0	0	0	0	0	1	4	1	2	2	1	1	5	5	4	4	4
2	2	3	6	2	4	3	1	8	1	1	5	5	5	3	5	5	4	5	2	-1	0	-1	0	-1	-1	-1	1	0	2	1	2	2	1	1	1	2	0	2	4	1	3	4	5	1	5	3	3	3	3
2	2	2	1	2	4	4	1	8	1	1	1	1	1	5	5	5	3	5	2	-2	1	-1	0	0	0	0	0	1	1	0	2	0	0	3	3	2	1	1	3	1	3	3	1	1	5	5	4	4	4
2	2	2	1	2	6	3	1	8	3	1	5	3	5	3	3	5	3	5	2	-2	-1	-1	0	-1	0	0	2	0	2	2	0	1	#NULL!	2	1	1	0	1	5	1	5	3	4	1	4	5	5	5	5
2	2	2	6	1	4	3	2	8	1	1	5	5	3	4	5	5	3	4	2	-1	0	-1	0	-1	0	0	1	0	1	0	0	0	1	0	2	0	1	5	2	1	5	4	4	1	5	1	1	1	1
2	2	3	1	2	4	2	1	8	1	1	5	5	3	4	5	5	3	5	2	-1	-1	-1	0	-1	-1	-1	2	0	1	1	1	0	0	0	1	0	0	1	2	1	4	1	4	2	5	5	5	5	5
2	2	3	1	2	6	3	1	1	1	1	5	5	1	4	5	4	1	4	2	0	0	-1	0	1	0	6	1	#NULL!	2	2	1	2	3	2	3	1	1	2	2	1	2	2	3	1	5	5	4	4	5
2	2	2	1	2	4	3	2	8	1	1	5	4	5	5	5	5	4	5	2	-1	-1	-2	-1	-2	-1	-2	0	1	1	0	1	0	1	0	1	1	1	1	2	1	2	4	2	1	5	4	2	4	4
2	2	3	1	2	5	3	2	4	1	1	4	2	2	1	4	3	2	2	2	-1	0	-1	0	0	0	-1	1	#NULL!	0	0	0	1	1	0	1	#NULL!	1	1	3	1	3	3	3	1	5	4	4	3	4
2	2	3	1	1	4	3	1	8	2	1	4	4	3	4	4	4	2	4	1	-2	0	-1	0	0	-1	-1	1	1	2	0	1	0	0	1	1	1	2	2	4	2	4	4	4	1	5	4	2	3	2
2	2	3	1	2	6	3	1	8	1	1	5	5	3	5	5	5	1	3	2	-1	0	-2	0	0	0	-1	0	0	0	1	0	0	2	0	3	0	1	1	4	1	2	2	2	1	5	1	1	1	1
2	2	3	1	2	5	3	1	8	1	1	5	5	2	4	5	5	2	4	1	-1	1	-2	0	0	-1	-2	2	1	1	0	0	0	3	2	3	0	2	2	2	1	5	4	2	2	5	4	4	4	4
2	2	2	1	2	5	#NULL!	2	8	1	1	5	3	2	3	5	5	2	4	1	-2	0	-1	0	0	-1	0	0	0	1	0	0	0	1	0	2	1	0	1	3	1	3	2	2	1	5	5	5	5	5
2	2	2	1	2	3	3	2	4	1	1	4	3	4	2	4	5	2	4	1	-1	0	0	0	0	-1	-1	0	1	1	1	2	1	2	2	2	0	1	1	4	1	4	4	4	1	5	4	5	5	4
2	2	2	1	2	5	3	2	8	1	1	5	3	2	4	5	5	2	4	1	-2	0	-1	0	0	-1	0	1	0	0	1	1	0	2	1	1	0	0	1	2	1	4	3	4	2	5	5	4	4	4
2	2	3	1	1	6	4	1	8	1	1	5	5	3	5	5	3	2	5	1	0	0	0	0	0	-1	0	0	1	1	1	1	1	1	0	2	1	1	1	4	1	5	4	4	1	5	4	4	3	4
2	2	2	1	2	4	2	1	8	1	1	4	3	4	2	5	5	2	5	3	1	0	-1	0	0	0	1	0	0	2	1	1	1	3	2	3	1	1	2	4	1	4	3	4	1	5	4	3	4	4
2	2	3	1	2	4	4	1	8	1	1	5	4	5	5	5	5	2	5	1	0	1	-1	0	1	0	0	1	1	3	1	1	1	2	3	3	3	2	2	4	1	4	5	5	1	5	5	2	3	4
2	2	2	6	2	4	1	1	8	1	1	5	4	5	2	4	5	2	4	1	0	1	-1	0	0	0	-1	1	0	1	1	1	0	0	1	1	0	0	1	4	1	4	3	4	1	5	4	4	4	4
2	2	2	1	2	4	4	1	8	3	1	5	2	3	4	5	4	1	4	1	-2	0	-2	0	-1	0	-2	2	1	3	1	2	1	#NULL!	1	1	2	0	4	4	2	5	4	4	1	4	2	3	2	2
2	2	3	1	2	3	3	2	3	1	1	2	5	1	3	3	4	1	1	2	0	0	0	0	0	0	-1	0	3	1	0	1	0	1	0	1	0	0	1	1	1	3	4	4	1	5	4	3	2	1
2	2	1	1	2	3	3	2	4	1	1	4	5	3	2	5	5	2	4	2	-1	0	-1	0	-1	-1	-1	1	1	2	1	3	1	2	2	3	1	2	1	4	1	3	4	5	2	5	5	5	4	5
2	2	3	1	2	5	3	1	#NULL!	1	1	5	5	5	5	5	5	2	5	2	-2	-1	-2	-1	-1	-2	-2	1	1	1	0	1	0	#NULL!	0	1	0	0	1	3	1	2	2	1	1	5	5	5	5	5
2	2	3	1	2	3	3	2	5	1	1	5	4	2	3	5	1	2	5	2	-1	0	-1	0	-1	0	-1	0	1	0	1	1	1	1	1	0	1	0	1	2	2	2	1	2	1	5	5	4	4	4
2	2	3	1	2	4	1	2	8	1	1	5	5	4	3	5	5	2	4	3	-2	-1	-1	0	0	-1	-1	1	1	1	0	1	0	1	0	2	1	1	1	4	1	4	4	4	1	5	4	4	4	4
2	1	2	5	1	4	3	1	8	1	1	5	5	5	4	5	5	4	5	1	6	6	6	-2	6	6	6	2	0	0	0	0	0	0	0	0	0	1	1	1	1	1	1	1	3	5	4	5	5	5
2	2	2	1	2	5	3	1	#NULL!	2	1	5	3	4	5	5	5	2	5	1	0	0	-2	0	0	0	-1	#NULL!	1	2	1	#NULL!	1	1	1	2	2	0	2	4	2	4	4	4	1	5	#NULL!	#NULL!	#NULL!	#NULL!
2	2	3	1	2	4	3	1	8	2	1	5	5	3	4	5	5	2	4	2	-2	0	-2	1	0	0	0	0	1	1	2	2	1	1	2	3	1	2	1	4	1	3	5	2	1	5	4	4	4	4
2	2	2	1	2	5	3	1	7	1	1	5	5	5	3	5	5	2	5	3	-1	0	0	0	-1	-1	-1	0	0	1	1	1	1	1	1	1	0	0	1	2	1	4	4	4	1	5	5	5	5	5
2	2	3	1	2	5	4	2	8	2	1	5	4	3	5	5	4	3	4	2	-2	-1	-2	0	-1	0	-2	1	0	3	1	1	0	#NULL!	1	3	0	1	1	1	5	2	3	3	1	5	4	4	4	4
2	2	2	1	2	3	3	2	8	1	1	5	4	2	4	5	5	1	4	3	-2	0	-2	1	0	-1	-1	1	2	2	1	1	0	1	1	3	2	1	2	4	1	4	4	4	1	4	4	2	2	4
2	2	2	1	1	2	1	2	8	1	1	5	4	4	3	5	5	2	4	1	-1	1	-1	0	0	0	0	1	0	2	0	3	1	3	2	1	3	1	4	5	2	5	5	5	1	5	4	4	4	4
2	2	3	1	1	6	3	1	8	1	1	5	5	5	4	5	5	4	5	1	-1	0	-2	0	0	0	0	1	1	2	1	1	1	#NULL!	1	3	2	1	2	4	2	4	4	3	1	5	5	5	4	5
2	2	2	1	2	4	3	1	#NULL!	2	1	5	5	4	5	5	5	3	5	1	-2	-1	-2	0	-1	-1	-2	1	1	2	2	1	1	1	2	2	2	1	2	4	2	4	4	4	1	4	4	4	3	4
2	2	3	1	2	5	3	1	8	2	1	5	5	4	5	5	5	4	5	2	-2	-1	-2	0	-1	-1	-1	1	0	1	0	1	0	#NULL!	0	1	0	0	1	4	1	4	3	2	1	4	4	4	4	4
2	2	2	6	1	3	3	1	8	2	1	5	5	4	3	5	5	3	5	2	1	0	-2	0	0	0	-1	0	0	0	0	1	0	0	0	0	0	0	1	4	1	1	1	1	1	5	5	5	5	5
2	2	2	6	2	6	3	2	6	1	1	5	4	4	3	5	5	2	5	3	-2	-1	-1	0	-1	-1	-2	1	1	1	1	1	1	#NULL!	1	1	1	1	1	4	1	3	4	4	1	2	5	5	5	5
2	1	2	5	1	4	4	2	8	1	1	5	5	5	5	5	5	2	5	2	6	6	6	6	6	6	6	1	1	1	1	1	0	1	1	1	1	#NULL!	1	4	1	4	4	4	6	5	4	4	4	4
2	2	2	6	2	3	3	1	8	1	1	5	4	5	4	4	5	4	1	3	-2	0	-1	0	0	-1	-1	1	0	1	1	1	1	2	1	1	0	1	1	1	1	2	2	4	1	5	5	5	5	5
2	2	2	1	2	5	3	1	8	1	1	5	4	3	5	5	5	2	4	2	-1	0	-2	0	0	-1	-1	2	1	3	3	1	0	2	3	3	2	0	2	4	1	4	4	2	2	4	4	4	4	4
2	2	3	6	2	4	3	1	7	1	1	5	3	4	3	4	5	1	4	2	0	0	0	0	0	0	0	0	#NULL!	2	2	1	1	3	1	2	1	2	2	4	2	4	4	3	1	5	4	4	4	3
2	2	2	1	2	4	1	1	8	1	1	5	5	5	5	5	5	2	5	1	-1	0	-1	0	0	0	0	1	0	2	2	2	2	3	2	3	2	2	2	5	2	5	5	5	1	5	4	3	4	3
2	2	3	1	2	4	4	1	8	2	1	5	5	5	4	5	5	2	5	1	-2	-1	-2	-1	-1	-2	-1	3	1	3	3	2	2	1	2	2	3	1	3	4	1	4	4	5	1	4	4	4	4	4
2	2	3	1	2	5	3	1	8	1	1	5	4	5	4	5	5	2	5	3	-2	0	0	0	0	0	1	2	0	1	0	0	0	2	0	0	0	1	1	2	1	4	2	4	1	4	4	4	4	4
2	2	3	1	2	3	3	2	7	2	1	5	5	5	4	5	4	2	4	2	0	1	-1	-1	1	-1	-1	1	0	3	2	2	0	2	2	3	1	1	4	5	2	5	4	4	1	5	3	2	2	4
2	2	2	1	2	5	4	1	7	1	1	5	4	5	4	5	5	3	5	2	-1	1	0	0	0	-1	0	0	0	1	1	1	1	1	0	1	0	0	1	4	2	3	3	4	1	4	4	3	2	2
2	2	3	1	2	6	3	1	8	2	1	5	4	5	5	5	5	4	5	3	-2	-1	-2	-1	-1	-1	-1	0	0	0	0	0	0	1	1	1	0	1	1	4	1	4	4	2	1	5	4	4	3	4
2	2	2	6	2	4	3	2	8	1	1	5	5	5	5	5	5	2	5	2	-2	-1	-2	0	-2	0	-2	0	0	1	0	0	0	0	0	0	1	0	2	3	1	5	5	2	1	5	4	4	3	2
2	2	2	6	1	6	3	1	8	2	1	5	4	4	4	5	5	4	5	1	-1	0	-1	0	-1	-1	1	2	0	1	1	0	0	3	2	2	2	3	1	3	1	1	5	5	1	1	3	2	2	2
2	2	2	1	1	4	3	1	8	2	1	5	5	5	5	5	5	3	5	1	-1	-1	-2	0	-1	0	-1	2	0	2	0	2	0	2	2	2	2	2	2	4	2	4	4	2	1	4	4	4	4	3
2	2	2	6	1	4	2	1	8	1	1	5	5	5	5	5	5	3	5	2	-2	-1	-2	-1	-1	-1	-1	1	1	2	0	2	0	0	1	2	1	1	2	4	1	5	4	4	4	5	5	5	5	5
2	2	3	1	2	3	3	2	8	1	1	5	5	4	5	5	5	2	5	1	-2	0	-2	-1	0	-1	-1	0	0	0	0	2	0	2	0	1	0	0	1	2	1	4	4	1	1	5	3	3	3	3
2	2	2	1	2	2	2	1	8	1	1	5	5	5	4	5	5	4	5	3	-1	0	-2	0	0	-1	-1	3	0	1	1	3	0	3	2	1	0	0	1	2	1	4	4	4	1	5	4	4	3	4
2	2	2	1	2	6	3	1	8	2	1	5	5	4	5	5	5	2	4	2	-1	0	-2	0	0	0	0	0	0	1	0	0	0	2	0	2	0	0	2	4	1	4	2	2	1	5	3	2	2	2
2	2	3	1	2	3	3	1	8	1	1	5	4	4	4	4	5	2	4	2	-1	0	-1	0	-1	-1	6	1	1	1	1	3	1	1	0	3	0	0	2	4	2	4	4	4	1	5	4	3	3	2
2	2	3	1	2	4	3	1	6	2	1	5	4	3	4	5	4	3	4	2	0	0	0	0	0	0	0	0	#NULL!	1	0	1	0	1	0	1	0	1	1	2	2	3	3	2	1	5	4	4	4	3
2	2	2	1	2	6	3	1	8	2	1	5	4	5	5	5	5	3	5	1	-2	0	-1	0	0	0	-1	1	0	2	1	0	0	#NULL!	2	2	1	2	2	4	2	5	4	4	1	5	4	4	4	4
2	2	2	1	2	4	3	2	8	1	1	5	5	3	5	5	5	1	3	2	-1	0	-2	0	0	0	-1	0	0	1	1	1	1	2	3	1	1	1	1	3	2	1	3	5	1	5	2	2	2	2
2	2	3	1	2	5	3	1	8	1	1	5	3	4	4	5	5	1	4	1	-2	-1	-1	-1	-1	-1	-1	1	1	1	1	0	0	2	1	3	0	0	2	3	1	3	4	4	1	4	4	2	3	2
2	2	3	6	2	6	3	2	8	1	1	5	3	5	4	5	4	2	5	2	1	0	-2	0	0	-1	0	1	0	2	1	1	1	3	2	2	2	1	1	4	2	4	4	2	1	5	3	4	2	2
2	2	3	1	2	4	3	1	8	1	1	5	4	4	3	5	5	4	5	2	-2	-1	-2	-1	0	-1	-1	1	0	1	2	2	2	3	2	1	1	0	1	3	1	3	4	3	3	5	5	4	4	3
2	2	3	6	1	3	3	2	8	1	1	5	5	4	4	5	5	1	5	2	0	-1	-1	0	0	-1	-1	1	0	2	0	2	0	1	3	0	2	0	1	4	1	2	2	4	1	5	3	3	2	2
2	2	3	1	2	4	3	1	8	1	1	5	5	5	4	5	5	5	5	2	-2	-1	-2	-1	-1	-1	-1	1	0	1	0	2	0	1	1	0	0	1	1	2	1	3	3	4	1	4	5	3	4	4
2	2	2	1	2	4	3	1	8	2	1	3	4	2	3	5	5	2	4	1	0	0	-1	1	0	0	0	1	0	2	1	1	1	3	2	3	0	1	2	4	2	4	4	4	1	5	4	4	4	4
2	2	2	1	2	4	4	2	8	1	1	5	5	5	5	5	5	2	5	3	-1	0	-2	0	0	-1	-1	0	0	1	0	2	0	1	1	2	0	0	1	4	1	4	3	2	1	5	5	4	4	4
2	2	2	1	2	4	3	1	8	2	1	5	4	5	3	5	5	3	5	1	-1	0	-1	0	0	0	0	1	0	1	0	1	0	1	1	1	1	1	1	3	2	3	2	2	1	4	4	4	3	4
2	2	3	6	2	4	3	1	7	1	1	5	4	3	5	5	5	2	5	3	-1	0	-1	0	0	0	-1	1	0	2	2	3	2	3	2	3	2	1	1	4	1	2	2	5	1	5	5	3	5	4
2	2	2	6	2	5	3	1	8	1	1	5	5	3	4	5	5	4	5	2	-2	-1	-2	0	-1	-1	-1	1	0	2	0	1	0	1	2	2	0	1	1	2	1	5	4	4	1	5	5	5	5	5
2	2	3	1	2	6	3	1	7	2	1	5	5	5	3	5	5	5	5	2	-1	-1	-1	0	0	0	-1	0	0	0	0	0	0	0	0	0	0	0	1	4	1	4	3	4	1	5	5	5	5	5
2	2	2	1	1	4	3	1	8	2	1	5	4	4	5	5	5	3	4	2	-2	-1	-1	0	0	-1	-1	1	1	1	1	1	0	#NULL!	1	1	1	0	2	4	1	4	3	4	1	4	3	2	4	3
2	2	2	1	2	4	4	1	7	1	1	5	4	2	3	5	5	2	4	2	-2	-1	-1	-1	0	-1	-2	0	1	1	0	3	1	#NULL!	1	2	1	0	2	4	1	4	4	3	1	4	4	5	5	3
2	2	3	6	1	2	3	1	8	1	1	5	4	2	5	5	5	2	4	3	-2	0	-2	0	0	-1	0	2	1	2	1	3	1	#NULL!	1	2	2	2	1	4	1	5	5	4	1	5	4	4	3	3
2	2	3	1	2	5	3	1	6	1	1	5	2	5	3	5	5	3	5	1	0	0	6	0	-1	-1	-1	2	1	1	1	1	0	3	2	#NULL!	2	0	2	3	1	3	4	5	7	5	3	3	2	2
2	2	3	1	2	3	3	1	8	2	1	5	4	3	4	5	5	2	4	1	-2	-1	-2	-1	-1	-1	6	2	0	2	1	2	0	2	1	1	1	0	2	4	2	4	4	3	6	4	4	4	4	4
2	2	3	1	2	4	3	1	8	2	1	3	5	3	5	3	5	2	3	3	0	0	0	0	0	0	-1	0	2	1	1	1	0	1	1	3	1	2	1	4	1	5	4	4	3	5	4	3	4	4
2	2	3	1	2	4	4	1	8	1	1	5	5	4	5	5	5	3	5	2	0	0	0	0	-1	-1	0	1	0	1	0	1	0	0	0	1	0	0	1	2	1	1	2	3	1	4	4	3	3	3
2	2	3	1	1	3	3	1	8	3	1	5	5	3	5	5	5	2	4	2	-2	0	-2	-1	0	-1	-1	1	1	1	0	1	0	1	1	2	1	0	2	2	1	4	4	2	3	5	1	1	1	1
2	2	3	1	2	4	3	1	8	2	1	5	5	1	5	5	4	2	4	2	-2	0	0	-1	0	-1	0	3	1	3	1	1	1	3	3	3	3	2	2	5	1	5	5	5	1	4	4	5	5	5
2	2	3	6	2	6	1	2	#NULL!	3	1	5	4	2	5	5	5	2	4	2	-2	0	-2	0	-1	-1	-1	1	1	2	0	0	0	1	1	2	1	1	2	4	2	4	4	4	1	4	#NULL!	#NULL!	#NULL!	#NULL!
2	2	2	1	2	6	3	2	#NULL!	1	1	1	4	5	2	5	5	2	5	2	-1	-1	-1	-1	-1	-1	-1	2	#NULL!	3	2	1	2	3	3	3	2	1	1	4	1	5	4	4	1	4	#NULL!	#NULL!	#NULL!	#NULL!
2	2	3	1	2	5	1	1	8	1	1	5	4	5	4	5	1	4	4	2	-2	0	-2	0	-1	-1	0	3	1	1	1	0	0	3	3	2	0	2	1	2	1	4	4	4	1	4	4	2	4	4
2	2	3	1	2	6	3	1	8	1	1	5	5	4	2	4	5	2	5	2	-1	0	-1	0	0	-1	0	2	1	2	1	0	1	1	1	3	2	1	2	4	2	4	4	4	1	4	4	4	4	4
2	2	3	1	2	5	3	2	8	1	1	5	5	5	4	5	5	4	5	1	-2	-1	-2	-1	-1	-1	-1	1	1	1	0	0	0	#NULL!	1	1	1	1	2	4	2	4	3	4	1	5	4	4	4	3
2	2	2	6	2	3	2	1	8	1	1	5	5	5	5	5	5	1	4	1	-2	0	-2	0	1	-1	1	1	0	2	1	2	0	0	2	1	1	1	2	4	1	5	4	4	1	5	4	4	3	4
2	2	1	6	1	5	3	1	8	2	1	5	5	5	5	5	5	2	5	1	-1	-1	-2	-1	-1	-2	-2	0	0	1	0	1	0	#NULL!	0	0	0	2	1	2	1	2	2	2	1	5	3	3	3	3
2	2	2	1	2	5	2	1	2	1	1	5	5	4	3	5	5	2	4	3	-1	-1	-1	-1	-1	-1	-1	1	#NULL!	1	0	1	0	2	1	3	0	1	1	4	1	4	4	4	1	5	5	5	4	4
2	2	2	#NULL!	#NULL!	#NULL!	3	2	#NULL!	2	2	#NULL!	#NULL!	#NULL!	#NULL!	#NULL!	#NULL!	#NULL!	#NULL!	1	6	6	6	6	6	6	6	#NULL!	#NULL!	#NULL!	#NULL!	#NULL!	#NULL!	#NULL!	#NULL!	#NULL!	#NULL!	#NULL!	#NULL!	#NULL!	#NULL!	#NULL!	#NULL!	#NULL!	1	#NULL!	#NULL!	#NULL!	#NULL!	#NULL!
2	2	2	1	2	4	3	2	6	2	2	5	4	5	4	5	4	3	4	1	-2	-1	-1	0	0	-1	-1	1	#NULL!	1	0	1	0	2	1	1	0	1	2	4	1	3	3	4	1	4	4	4	4	4
2	2	2	1	2	4	2	1	8	1	2	5	5	2	4	5	5	2	5	3	-1	0	-1	0	0	-1	-1	1	1	0	0	0	0	3	1	1	0	1	1	2	1	4	4	4	1	4	3	3	4	3
2	2	3	1	2	6	1	1	8	1	2	5	5	2	4	5	5	2	5	1	-1	0	-2	0	0	0	0	0	0	1	1	0	1	2	1	2	0	1	2	3	2	4	4	4	1	5	4	3	2	3
2	2	3	1	2	4	3	2	8	1	2	5	5	5	5	5	5	3	5	2	-2	0	-2	1	0	-1	0	1	0	1	1	1	0	3	3	3	0	0	1	4	1	5	5	5	1	4	2	3	2	2
2	2	3	1	2	5	3	1	8	2	2	5	5	5	5	5	5	2	5	1	-2	6	-1	0	0	-1	0	1	1	2	1	1	1	1	1	1	0	1	1	4	1	4	3	3	1	5	3	3	3	3
2	2	2	1	2	6	1	2	#NULL!	1	2	3	5	4	3	3	5	1	4	2	-1	-1	-1	1	0	-1	-1	0	1	1	2	0	1	1	2	2	2	1	2	5	2	4	4	4	1	5	2	3	2	2
2	2	3	1	2	3	3	2	8	1	2	5	5	4	5	5	5	3	5	2	0	0	-1	0	-1	0	0	#NULL!	0	1	1	1	1	0	2	0	0	0	5	1	1	4	2	1	1	2	1	1	1	1
2	2	2	1	2	5	3	1	7	2	2	5	5	3	3	5	5	3	4	2	-2	-1	-2	-1	0	-1	-1	2	0	3	2	1	0	1	1	3	1	0	2	5	2	3	4	1	1	4	2	2	2	2
2	1	2	3	2	4	3	1	#NULL!	2	2	5	5	5	5	5	5	3	5	2	6	6	6	6	6	6	6	#NULL!	0	1	1	0	0	1	1	1	1	#NULL!	2	3	2	4	4	4	8	#NULL!	#NULL!	#NULL!	#NULL!	#NULL!
2	2	2	6	2	5	3	1	#NULL!	2	2	4	5	3	2	5	4	2	1	2	-2	-1	-2	0	0	-1	-1	2	0	2	2	0	1	0	0	1	2	0	2	5	2	5	5	5	2	5	5	4	4	2
2	2	3	1	2	4	3	2	7	1	2	1	4	4	2	4	4	1	4	3	0	0	0	0	0	0	0	1	#NULL!	1	2	1	1	3	1	2	1	0	2	4	2	4	4	5	1	4	3	4	3	3
2	2	3	1	2	4	3	1	#NULL!	2	2	5	2	4	4	4	5	2	4	2	-2	-1	-2	-1	-1	-1	-1	#NULL!	#NULL!	#NULL!	#NULL!	#NULL!	#NULL!	#NULL!	#NULL!	#NULL!	#NULL!	#NULL!	#NULL!	#NULL!	#NULL!	#NULL!	#NULL!	#NULL!	#NULL!	#NULL!	#NULL!	#NULL!	#NULL!	#NULL!
2	2	2	1	2	4	2	1	8	2	2	5	5	5	5	5	5	4	5	1	-1	0	-2	0	-1	0	-2	0	0	2	1	2	0	#NULL!	1	2	0	1	1	4	2	4	2	4	1	5	4	4	4	4
2	2	2	1	1	4	3	1	8	1	2	5	5	5	5	5	5	4	5	1	-1	0	0	0	-1	0	0	1	0	0	0	1	0	0	0	0	1	0	1	2	2	3	2	2	1	5	4	4	4	4
2	2	2	1	2	5	3	2	8	1	2	5	5	5	5	5	5	3	5	1	-2	-1	-2	0	-1	-1	0	1	1	1	1	0	1	3	3	3	2	2	1	5	1	5	4	4	1	5	4	5	5	5
2	2	3	1	2	5	3	1	7	1	2	5	5	5	3	5	5	2	5	2	-1	0	-1	0	0	-1	-1	0	0	1	0	0	0	1	1	1	1	0	1	4	1	5	4	4	1	5	4	4	4	4
2	2	3	1	1	3	4	2	8	1	2	5	4	3	5	5	5	4	4	2	-2	-1	-2	-1	0	-1	-1	1	0	1	0	3	#NULL!	2	1	1	#NULL!	2	1	3	1	4	4	3	1	5	3	2	3	3
2	2	3	1	1	3	3	1	1	1	2	5	5	3	2	4	3	2	3	1	0	0	0	0	-1	0	-1	0	2	1	1	2	0	1	1	0	0	0	1	5	1	4	2	5	1	5	4	3	4	4
2	2	2	6	1	2	4	1	8	1	2	5	5	5	5	5	5	5	5	1	-2	-1	-2	-1	-1	-1	-1	2	0	2	0	3	0	#NULL!	1	1	1	1	2	4	1	3	2	5	2	5	3	3	4	2
2	2	2	6	1	4	3	1	8	1	2	5	5	5	4	5	5	5	5	2	-2	1	-2	0	0	-1	-1	2	0	0	0	2	0	#NULL!	1	2	2	0	2	5	2	4	4	2	1	4	5	5	4	4
2	2	2	1	2	5	3	1	7	2	2	4	5	3	3	5	5	3	3	2	-1	0	-1	0	0	0	-1	0	1	1	1	0	0	#NULL!	1	1	1	0	2	5	2	4	4	3	1	5	4	4	4	4
2	2	3	1	2	5	2	1	#NULL!	1	2	3	4	2	3	5	2	3	3	2	0	0	0	0	0	0	0	1	1	3	2	1	0	3	3	3	2	2	2	4	2	4	4	3	1	4	3	2	2	1
2	2	2	1	2	3	4	2	#NULL!	3	2	#NULL!	#NULL!	#NULL!	#NULL!	#NULL!	#NULL!	#NULL!	#NULL!	#NULL!	6	6	6	6	6	6	6	#NULL!	#NULL!	#NULL!	#NULL!	#NULL!	#NULL!	#NULL!	#NULL!	#NULL!	#NULL!	#NULL!	#NULL!	#NULL!	#NULL!	#NULL!	#NULL!	#NULL!	1	#NULL!	#NULL!	#NULL!	#NULL!	#NULL!
2	2	3	1	1	4	3	1	7	1	2	4	3	2	2	5	4	2	4	1	0	0	0	1	0	0	-1	0	2	2	1	1	0	3	2	3	2	0	3	4	2	4	4	4	1	5	4	2	4	4
2	2	2	1	2	3	2	1	8	1	1	5	5	2	3	5	5	2	2	1	-2	0	-1	-1	-1	-1	-1	2	0	1	1	2	0	3	2	3	#NULL!	1	1	2	1	5	3	5	1	4	4	2	2	2
2	2	2	1	2	4	3	2	8	1	1	5	5	3	4	5	5	2	3	1	-1	-1	-2	0	-1	-1	-1	0	1	1	1	1	0	1	1	2	2	1	1	4	1	2	2	3	1	5	3	3	3	3
2	2	2	1	1	3	3	2	1	1	1	5	3	2	4	3	4	2	4	2	-2	-1	-1	0	-2	0	-1	1	#NULL!	1	0	2	0	2	1	2	0	0	2	4	2	4	4	4	2	4	4	4	4	4
2	2	3	6	2	3	3	2	8	1	1	5	5	4	5	5	5	2	5	1	-2	-1	-2	0	0	-1	-1	1	0	1	1	3	0	2	1	1	1	1	1	4	1	4	3	5	1	5	5	4	3	4
2	2	2	1	1	4	4	1	8	2	1	5	5	3	5	5	5	3	5	2	-2	-2	-2	-1	-2	-1	-2	0	0	0	0	1	0	#NULL!	1	1	0	1	1	1	1	2	2	1	2	4	4	3	4	4
2	2	2	1	2	5	3	1	8	2	1	5	5	4	5	5	5	3	4	2	-2	0	-1	0	-1	0	-2	0	0	1	0	1	0	2	1	2	1	1	2	4	2	4	3	5	1	5	3	2	1	2
2	1	2	5	6	4	3	1	4	1	1	5	4	3	3	5	4	2	4	2	6	6	6	6	6	6	6	#NULL!	#NULL!	1	1	1	0	1	1	1	0	#NULL!	1	4	1	3	3	4	2	4	4	4	4	4
2	2	2	1	2	4	3	1	8	1	1	5	4	5	4	5	5	2	5	1	-1	0	-2	0	0	-1	0	1	1	1	2	1	1	2	0	2	0	0	1	5	1	5	5	3	1	4	4	2	2	2
2	2	3	6	2	4	3	2	8	1	1	4	5	3	2	5	5	3	5	1	-1	-1	-1	0	0	0	-2	0	0	1	1	1	0	#NULL!	1	3	1	1	1	5	2	5	5	5	1	5	4	4	4	4
2	2	3	6	2	3	3	2	8	2	1	5	4	5	5	5	5	2	4	2	-2	0	-1	0	0	-1	0	1	1	1	0	1	0	#NULL!	1	1	1	1	2	4	1	4	4	4	1	4	5	4	5	5
2	2	2	1	2	3	3	1	5	1	1	1	4	3	2	5	5	2	3	1	-1	0	-1	1	1	0	2	1	#NULL!	1	1	3	1	2	2	1	0	1	2	4	2	2	1	5	1	4	3	2	2	2
2	2	3	1	2	5	3	2	#NULL!	2	1	5	4	5	3	4	5	1	5	2	-1	-2	-2	-1	-2	0	-2	0	#NULL!	1	2	0	0	#NULL!	0	1	0	0	2	2	2	4	2	4	1	5	4	3	4	4
2	2	3	1	2	6	1	1	8	1	1	5	4	3	4	5	5	3	5	2	-1	0	-1	0	0	-1	0	1	2	1	1	0	1	2	3	3	0	0	1	4	1	4	5	5	1	4	4	4	3	4
2	2	3	1	2	4	1	1	#NULL!	1	1	5	3	4	3	5	4	2	4	1	-2	-1	-1	0	-1	-1	-1	1	#NULL!	1	1	1	1	2	0	1	1	0	2	2	1	2	4	4	1	5	4	4	4	4
2	2	2	1	2	4	3	2	7	4	1	5	4	5	5	5	5	2	5	2	-1	-1	-1	0	-1	-1	-2	1	0	2	1	1	0	#NULL!	1	1	1	0	1	2	1	2	1	2	1	4	4	4	4	4
2	2	3	1	2	6	1	2	8	1	1	5	5	2	2	5	5	1	3	2	-2	-1	-1	-1	-1	-1	-1	2	0	0	1	0	0	#NULL!	0	0	0	2	1	2	1	5	4	2	2	5	4	4	4	4
2	2	2	1	2	4	1	1	7	1	1	5	4	2	3	5	5	2	4	1	0	0	-1	0	0	0	-1	1	1	1	1	1	0	1	0	2	1	1	2	2	1	4	3	3	1	5	2	3	2	2
2	2	2	1	2	4	1	1	8	1	1	5	2	4	4	5	5	3	5	2	0	0	0	0	0	-1	0	0	1	1	1	1	0	1	1	1	0	0	2	4	1	1	4	4	1	4	4	5	5	5
2	2	2	6	1	3	2	2	6	2	1	5	4	5	3	5	5	2	5	1	-1	0	-2	0	-1	-1	-1	1	1	1	0	2	0	1	1	2	1	2	1	2	1	3	3	3	1	4	4	4	4	4
2	2	2	1	2	4	2	1	8	1	1	5	5	5	3	5	5	3	5	1	-2	0	-2	0	0	-1	-1	1	0	1	1	1	1	2	2	2	0	1	1	1	1	4	2	4	1	5	4	4	3	4
2	2	3	1	2	5	2	1	#NULL!	1	1	4	5	4	2	5	5	4	4	2	-1	0	0	0	-1	-1	0	0	0	1	1	0	1	1	0	1	0	0	2	4	1	2	2	2	1	4	4	4	4	4
2	2	2	1	2	3	3	2	7	2	1	5	3	1	2	4	3	1	2	1	-1	0	-1	0	-1	-1	-1	2	2	3	1	2	1	1	2	3	1	1	3	4	2	5	4	5	1	2	1	2	2	3
2	2	2	1	2	4	1	1	7	2	1	5	5	4	4	5	5	3	4	3	-2	0	0	0	0	0	1	0	0	2	3	1	1	1	1	2	0	2	2	4	1	2	2	5	1	5	5	5	4	4
2	2	2	6	2	6	2	1	#NULL!	2	1	5	5	3	5	5	5	4	3	2	-2	-1	-1	-1	-2	-1	-1	3	1	1	0	0	0	1	1	1	1	3	2	2	1	5	3	2	5	5	5	2	2	2
2	2	3	1	2	5	2	1	8	2	1	5	4	5	4	5	5	3	5	1	-2	0	-1	1	0	0	0	2	1	2	0	1	0	1	0	2	0	1	2	3	1	4	3	2	1	5	4	4	4	4
2	2	3	1	2	5	1	2	#NULL!	1	1	5	3	3	3	5	5	2	3	2	-1	-1	-1	-1	-1	-1	-1	1	1	2	1	1	2	3	2	3	1	1	1	5	1	5	4	4	1	5	4	4	4	4
2	2	2	6	2	4	3	2	8	1	1	5	5	4	4	5	5	2	4	2	-1	0	-2	0	-1	-1	-1	1	0	1	0	2	0	1	1	1	1	0	1	2	1	2	2	2	1	5	4	4	4	4
2	2	3	1	2	6	3	1	8	2	1	2	2	1	4	5	4	2	2	2	-2	-1	-2	0	-1	-1	-1	1	2	2	2	1	0	1	1	1	0	0	2	4	2	5	4	4	1	4	4	4	4	4
2	2	3	1	2	5	3	2	8	1	1	5	4	5	3	5	4	2	5	2	-2	0	-2	0	0	-1	0	1	0	1	1	0	1	0	0	1	0	1	1	4	1	4	4	2	1	5	4	4	4	4
2	2	2	1	1	4	2	2	7	1	1	5	5	5	4	5	5	2	5	2	0	0	0	0	0	0	1	2	0	1	0	2	0	1	1	1	0	2	2	2	1	4	2	2	1	5	5	5	5	5
2	2	1	1	2	4	3	1	8	1	1	4	4	4	4	4	4	4	4	3	-2	-2	-2	0	-1	-2	-1	0	0	0	0	0	0	0	0	0	0	0	2	2	2	2	2	2	1	5	4	4	4	4
2	2	3	1	2	6	2	1	#NULL!	2	1	5	4	5	5	5	5	3	5	1	-2	0	-1	0	0	-1	0	1	0	1	0	1	0	#NULL!	1	1	1	1	2	5	1	5	2	2	1	5	5	5	5	5
2	2	2	1	2	6	3	1	8	2	1	4	5	2	5	5	5	1	5	1	-1	1	-2	0	0	0	-1	3	1	3	2	0	2	#NULL!	3	3	3	1	4	5	3	5	5	5	1	5	4	4	1	1
2	2	3	1	1	4	3	1	8	2	1	5	5	5	5	5	5	3	5	2	-1	0	0	0	-1	0	1	0	0	2	0	2	0	2	2	2	2	1	1	2	2	2	2	1	1	5	5	4	4	4
2	2	3	1	2	4	4	1	#NULL!	1	1	5	4	2	2	4	5	2	2	1	1	0	-1	0	0	0	0	0	1	1	0	0	0	2	1	2	3	2	2	2	2	4	2	2	1	5	4	2	2	2
2	2	2	1	2	6	1	1	7	3	1	5	5	4	5	5	5	1	3	2	-1	0	-2	1	0	0	-1	2	0	3	0	0	0	#NULL!	3	1	3	0	2	5	1	5	3	4	8	#NULL!	3	1	1	1
2	2	3	1	2	4	3	1	8	3	1	5	4	3	3	5	5	2	4	1	-2	-1	-2	0	-1	-1	-2	1	1	1	2	2	1	#NULL!	1	1	1	1	2	4	2	3	4	4	1	4	4	4	4	4
2	2	3	6	2	5	2	2	7	1	1	4	3	4	3	4	4	2	4	3	-1	-1	-1	0	0	0	0	1	0	2	0	1	1	2	2	1	1	0	2	4	2	4	4	3	1	4	4	4	4	5
2	2	3	1	2	5	2	2	8	1	1	5	5	3	5	5	5	3	4	2	-2	0	-1	0	0	-1	0	2	0	2	2	1	2	1	1	1	1	1	2	4	2	3	3	4	2	5	4	4	4	4
2	2	2	6	2	4	3	2	8	2	1	5	4	3	3	5	5	2	4	1	-2	0	-2	0	-1	0	0	1	0	1	1	1	0	1	0	1	0	1	1	2	1	4	4	4	1	5	4	4	4	4
2	2	3	6	1	3	3	1	7	1	1	5	3	4	4	5	5	4	4	2	-2	0	-1	0	0	0	0	0	1	1	0	2	0	0	1	1	0	1	2	4	1	4	3	4	1	5	4	4	4	4
2	2	2	6	2	4	3	2	8	2	1	5	4	4	3	5	4	2	4	2	-1	-1	-1	-1	-2	-1	-1	1	1	1	1	1	0	2	1	1	0	1	2	4	2	5	5	5	6	5	4	4	3	4
2	2	2	1	2	4	2	2	8	1	1	5	4	2	4	5	5	2	5	1	-2	-1	-2	-1	0	-1	-1	2	0	3	2	0	0	3	2	3	3	0	1	2	1	5	2	2	2	5	5	4	4	5
2	2	2	1	2	5	3	1	8	3	1	5	5	5	3	5	5	3	5	3	-2	-1	-2	0	-1	-1	-1	3	0	2	1	1	1	1	2	1	3	1	2	4	2	4	3	4	1	4	3	3	3	3
2	2	2	1	2	4	3	2	8	3	1	5	4	4	3	5	5	2	4	1	-1	0	-1	0	0	0	-1	1	1	2	1	1	0	0	2	2	0	1	2	4	2	4	3	4	1	5	4	4	4	4
2	2	2	1	2	5	3	1	8	1	1	5	5	3	4	5	5	2	5	2	-1	0	-1	0	0	-1	0	1	1	2	1	2	1	1	2	3	0	3	2	4	1	2	4	4	1	5	4	4	4	4
2	2	3	1	2	6	3	1	8	1	1	5	5	4	4	5	5	2	4	2	-1	0	0	0	0	0	0	1	0	1	1	0	0	1	1	1	0	0	1	4	2	4	2	4	1	5	4	4	4	4
2	2	3	1	2	5	3	1	8	2	1	5	4	5	4	5	5	2	5	1	-2	0	-1	0	0	-1	0	1	1	2	1	1	1	1	1	2	1	2	2	4	2	4	4	4	1	4	4	3	2	4
2	2	2	1	2	3	3	1	8	2	1	5	4	4	4	5	5	3	4	2	-1	-1	0	0	0	-2	-1	2	0	1	1	2	1	1	1	2	1	1	2	4	1	4	4	4	1	4	4	4	4	4
2	2	3	1	2	5	2	1	8	1	1	5	4	4	3	5	5	2	5	2	-1	-1	-1	-1	0	-1	-1	1	0	2	1	1	0	1	0	1	0	1	1	2	1	3	2	4	1	4	5	4	4	3
2	2	2	1	2	5	3	2	5	1	1	5	5	2	2	5	5	1	4	1	1	0	0	0	0	0	0	1	1	2	1	1	1	3	2	3	1	1	1	4	2	4	5	5	1	5	5	4	5	5
2	2	2	1	2	6	3	1	#NULL!	1	1	4	5	3	2	5	4	3	4	1	-1	0	0	0	0	0	-1	0	#NULL!	1	1	0	1	2	1	1	1	0	2	2	1	4	3	4	1	5	5	4	4	4
2	2	3	1	2	4	3	1	8	3	1	5	5	5	5	5	5	3	5	2	-1	-1	-1	0	-1	0	0	1	0	2	0	2	0	1	2	2	0	2	1	4	1	4	5	4	6	5	3	3	3	3
2	2	2	1	2	6	3	1	8	3	1	5	5	5	5	5	5	3	5	2	-2	-1	-2	6	-2	-2	-2	1	0	1	0	0	0	0	1	1	1	0	1	3	1	3	1	1	6	5	1	1	1	1
2	2	2	1	1	3	2	1	8	1	1	5	5	4	3	5	5	1	5	1	-1	0	0	0	-1	-1	-1	1	0	1	0	1	0	2	1	1	1	1	2	5	2	4	4	4	1	5	4	5	4	4
2	2	2	1	2	3	1	1	8	2	1	5	4	2	2	5	5	2	4	2	-2	-1	0	0	0	-1	0	1	1	2	1	1	2	2	1	3	3	1	3	4	2	5	4	4	2	5	3	2	3	2
2	2	2	1	2	3	3	1	8	1	1	5	4	2	5	5	5	2	4	1	0	0	-1	1	0	0	0	0	1	2	1	2	0	1	2	1	3	1	2	4	2	4	4	3	1	5	2	2	2	2
2	2	2	1	2	4	3	1	8	2	1	5	3	5	2	5	5	1	5	2	-1	0	-2	-1	0	0	-1	1	1	2	1	2	1	2	1	2	0	1	1	4	1	4	3	4	1	5	2	2	2	2
2	2	3	1	2	4	4	1	8	2	1	5	5	5	3	5	5	2	5	1	-1	-1	-2	0	-1	-2	-2	1	1	2	1	3	1	#NULL!	3	3	3	2	2	5	2	4	4	4	1	4	4	2	2	3
2	2	3	5	1	5	3	2	8	2	1	3	4	3	2	2	4	3	3	2	-2	0	-2	0	0	-2	-2	3	1	1	1	1	1	2	3	1	2	0	1	3	1	4	4	5	2	5	2	2	2	2
2	2	3	1	2	3	3	1	8	3	1	5	5	5	3	5	5	4	5	2	-1	-1	-1	0	0	0	0	0	0	2	1	1	0	3	1	1	0	1	1	2	1	2	2	4	1	5	5	5	5	4
2	2	3	1	2	3	1	1	#NULL!	1	1	4	5	3	2	5	3	2	4	2	-1	-1	-1	-1	-1	-1	-1	2	2	1	0	2	0	2	0	2	1	1	1	1	1	3	1	4	2	5	4	4	4	4
2	2	2	6	2	5	2	1	8	2	1	5	5	2	4	5	5	2	4	2	-2	0	-2	0	0	-2	-1	0	0	1	1	1	0	0	2	2	1	1	1	4	1	2	2	4	1	4	5	5	5	5
2	2	3	1	1	4	2	2	8	1	1	5	5	1	5	5	5	2	5	2	-2	0	-2	0	0	-1	0	0	0	1	1	1	1	2	1	1	0	1	1	4	1	4	1	5	1	5	4	4	1	4
2	2	2	1	2	3	3	1	8	1	1	5	4	5	3	5	5	2	5	1	-2	-1	-1	-1	-1	-1	-1	2	1	3	1	2	1	#NULL!	3	3	2	1	2	5	2	5	4	5	1	5	5	5	5	5
2	2	3	6	2	5	3	1	8	1	1	4	4	4	3	4	5	2	4	2	-2	0	0	0	0	0	-2	3	1	3	2	1	2	1	2	2	2	1	2	4	2	4	4	4	1	2	4	2	3	3
2	2	3	1	2	5	3	2	8	1	1	4	3	4	5	5	5	1	4	2	-1	0	-1	-1	0	-1	-1	2	1	3	1	0	1	2	1	3	2	1	3	4	2	5	4	5	1	4	3	2	2	2
2	2	2	6	2	4	3	1	8	1	1	5	5	5	5	5	5	3	5	1	-1	0	-2	0	0	-1	0	0	0	1	1	0	0	1	0	1	0	1	1	1	1	2	2	4	1	5	4	4	4	4
2	1	2	2	2	4	1	1	8	2	1	5	5	5	5	5	5	3	5	2	-2	-1	-2	-1	-1	-1	-1	1	1	2	0	1	0	1	0	0	1	2	2	3	2	4	4	2	5	4	4	3	3	3
2	2	2	1	2	6	1	1	8	1	1	4	5	2	2	5	5	1	4	3	0	0	-2	0	0	-1	-1	1	0	2	1	1	1	2	2	1	0	0	2	4	2	5	5	5	1	5	4	4	4	3
2	2	3	6	2	5	4	1	8	1	1	5	4	4	4	5	5	2	4	1	-2	-1	-1	-1	0	-1	-2	1	0	1	2	0	0	3	2	1	0	0	1	2	1	4	3	4	2	5	4	4	4	4
2	2	3	6	2	4	2	1	7	1	1	4	4	4	5	5	5	4	4	1	-1	0	-1	-1	0	-1	-1	0	#NULL!	2	1	0	0	1	0	1	1	0	1	4	1	5	4	5	1	5	4	2	2	3
2	1	2	5	2	5	3	2	8	3	1	4	4	4	3	5	4	1	4	1	6	6	6	6	6	6	6	#NULL!	3	2	1	1	1	1	1	1	2	#NULL!	3	4	2	5	3	5	5	4	5	5	5	5
2	2	1	1	2	4	1	1	7	3	1	5	4	5	3	5	3	2	4	2	-2	-2	-2	-1	0	-2	-2	3	0	1	1	2	1	2	2	2	3	3	1	2	1	4	2	4	1	4	4	4	4	4
2	2	1	1	2	4	3	2	5	2	1	5	3	5	3	4	5	3	5	1	-1	-1	-1	0	-1	0	0	2	#NULL!	1	0	1	1	1	1	0	0	0	1	1	1	1	1	4	1	4	5	5	5	5
2	2	3	1	1	4	3	2	#NULL!	1	1	5	4	3	2	3	5	1	4	1	1	-1	-1	-1	-1	0	-1	0	#NULL!	1	2	2	2	2	3	3	3	2	1	4	1	4	4	4	1	5	2	2	1	1
2	2	2	1	2	4	3	1	8	1	1	5	5	3	4	5	4	2	4	1	-1	-1	-1	0	0	-1	0	1	0	2	1	1	2	2	1	2	2	1	1	4	1	3	3	4	1	5	5	5	4	4
2	2	2	1	2	4	1	1	8	1	1	5	5	5	3	5	5	3	5	1	-2	0	-1	0	0	-1	6	2	0	1	2	1	1	2	2	3	2	0	2	4	1	4	4	5	1	5	4	4	4	4
2	2	2	6	6	2	4	1	8	1	1	5	2	2	4	5	4	2	2	2	-2	0	-2	0	-1	0	-1	0	1	1	1	3	0	#NULL!	2	1	1	2	1	3	1	4	3	4	1	5	4	3	2	2
2	2	3	1	2	4	3	1	8	1	1	5	5	3	5	5	5	2	5	2	-2	0	-1	0	0	-1	0	1	0	1	1	0	1	3	3	1	0	1	2	4	1	3	4	4	1	4	5	4	5	4
2	2	3	1	2	5	3	1	8	2	1	5	5	3	5	5	5	2	2	2	-2	1	-2	0	0	0	0	0	0	1	0	1	0	1	1	1	0	1	2	4	2	2	2	3	1	4	4	2	3	3
2	2	2	1	2	4	3	2	7	1	1	5	5	4	5	5	5	2	5	2	0	0	-1	0	0	0	0	1	0	1	1	1	1	2	2	0	1	0	2	4	1	2	3	3	1	5	4	4	3	3
2	2	2	1	2	5	3	1	#NULL!	2	1	5	5	4	4	5	5	3	4	1	0	0	-1	0	0	-1	0	1	0	1	1	1	0	1	1	1	0	0	1	4	2	2	2	3	1	5	#NULL!	#NULL!	#NULL!	#NULL!
2	2	3	1	2	5	3	1	8	2	1	5	4	2	3	5	5	1	4	3	-2	-2	-2	0	0	-1	0	1	1	3	2	0	2	#NULL!	2	2	2	1	2	4	2	5	5	4	3	5	3	2	2	4
2	2	3	1	2	3	3	2	8	2	1	5	5	5	5	5	5	2	5	1	-1	1	-1	0	0	0	0	1	2	2	0	1	0	1	2	3	1	1	1	4	1	4	3	4	1	5	3	2	2	2
2	2	2	1	2	5	3	1	#NULL!	2	1	4	3	3	1	5	3	1	5	#NULL!	6	6	6	6	6	6	6	#NULL!	#NULL!	#NULL!	#NULL!	#NULL!	#NULL!	#NULL!	#NULL!	#NULL!	#NULL!	#NULL!	#NULL!	#NULL!	#NULL!	#NULL!	#NULL!	#NULL!	#NULL!	#NULL!	#NULL!	#NULL!	#NULL!	#NULL!
2	2	3	1	2	5	3	1	4	1	1	5	5	2	2	5	4	2	2	2	-1	-1	-1	-1	-1	-1	-1	1	1	1	0	0	0	2	1	1	0	0	1	4	1	2	2	4	1	4	4	4	4	4
2	2	3	1	2	4	3	1	#NULL!	1	1	4	4	2	3	4	5	2	4	1	-2	0	-1	0	0	-1	0	0	0	1	0	1	0	2	1	1	0	0	#NULL!	#NULL!	#NULL!	#NULL!	#NULL!	#NULL!	#NULL!	#NULL!	#NULL!	#NULL!	#NULL!	#NULL!
2	2	2	1	2	5	3	1	8	1	1	5	4	4	2	4	5	3	4	2	-1	0	-1	1	1	-1	1	1	0	2	1	1	1	2	1	1	1	1	2	3	1	4	4	2	1	5	4	4	3	4
2	2	3	1	2	4	3	2	8	2	1	5	5	4	3	5	5	2	3	2	-2	0	-1	0	0	-1	-1	1	0	1	0	1	0	1	1	1	1	1	1	3	1	4	3	3	8	#NULL!	4	4	4	4
2	2	2	1	2	5	3	2	6	2	1	5	4	5	4	5	5	2	5	2	0	0	0	0	0	0	0	0	#NULL!	2	1	1	0	1	0	0	0	0	1	4	1	4	2	2	1	5	4	4	4	4
2	2	2	1	2	5	3	2	6	3	1	5	5	5	3	5	5	4	5	1	-2	-2	-2	-1	-1	-1	-1	1	0	1	1	1	1	1	0	0	0	0	1	3	1	4	2	2	1	4	4	4	4	4
2	2	2	1	2	6	1	1	#NULL!	2	1	5	5	3	5	5	5	3	5	1	6	6	6	6	6	6	6	#NULL!	#NULL!	#NULL!	#NULL!	#NULL!	#NULL!	#NULL!	#NULL!	#NULL!	#NULL!	#NULL!	#NULL!	#NULL!	#NULL!	#NULL!	#NULL!	#NULL!	#NULL!	#NULL!	#NULL!	#NULL!	#NULL!	#NULL!
2	2	2	1	2	4	3	1	6	2	1	5	5	4	4	5	5	3	4	3	-1	-1	-1	-1	-2	-1	-1	2	0	2	0	1	0	1	1	2	2	0	2	4	2	4	4	2	1	5	4	4	4	3
2	2	3	1	6	5	3	2	3	1	1	3	4	2	2	2	5	1	3	2	-1	0	-2	0	-1	-1	-1	0	3	1	1	0	0	0	1	0	0	1	2	5	1	3	3	3	1	5	5	4	4	3
2	2	2	1	2	4	3	2	6	2	1	4	4	4	4	5	4	1	4	1	-1	-1	-1	0	-1	0	-1	3	1	1	1	1	1	3	2	3	1	2	2	2	1	5	4	4	1	4	2	2	2	2
2	2	3	6	2	6	4	1	#NULL!	2	1	4	5	3	2	5	3	3	3	2	-2	-1	-2	0	-1	0	-1	0	1	0	0	1	1	1	1	1	#NULL!	1	2	4	2	3	3	4	1	5	#NULL!	#NULL!	#NULL!	#NULL!
2	2	2	1	2	5	3	1	#NULL!	2	1	4	5	4	4	5	5	2	4	1	6	6	6	6	6	6	6	#NULL!	#NULL!	#NULL!	#NULL!	#NULL!	#NULL!	#NULL!	#NULL!	#NULL!	#NULL!	#NULL!	#NULL!	#NULL!	#NULL!	#NULL!	#NULL!	#NULL!	#NULL!	#NULL!	#NULL!	#NULL!	#NULL!	#NULL!
2	2	2	1	2	5	3	1	#NULL!	1	1	4	4	5	5	5	5	3	5	2	-1	0	0	0	0	0	0	#NULL!	#NULL!	#NULL!	#NULL!	#NULL!	#NULL!	#NULL!	#NULL!	#NULL!	#NULL!	#NULL!	#NULL!	#NULL!	#NULL!	#NULL!	#NULL!	#NULL!	#NULL!	#NULL!	#NULL!	#NULL!	#NULL!	#NULL!
2	2	1	1	2	5	2	1	#NULL!	1	1	4	4	3	3	4	4	2	3	2	-1	-1	-1	-1	-1	-1	-1	1	#NULL!	1	2	1	1	#NULL!	1	2	1	1	2	3	1	3	3	3	1	5	4	3	3	3
2	2	2	1	2	5	3	1	5	1	1	4	5	4	4	5	4	2	5	1	0	0	-1	-1	-1	0	-1	1	1	2	3	0	1	1	2	3	2	2	2	4	2	4	3	4	1	3	4	2	2	3
2	2	3	1	1	4	3	1	7	1	1	5	5	4	3	5	4	2	5	1	-1	0	-1	0	0	-1	6	1	0	0	1	1	0	1	1	1	0	1	1	2	1	2	2	2	1	5	4	4	4	4
2	2	2	1	2	4	3	1	8	3	1	5	5	5	4	5	5	4	5	3	0	0	-1	-1	-1	0	-1	1	0	1	0	1	0	0	1	1	0	1	1	2	1	2	2	2	1	4	4	4	3	4
2	2	3	1	2	5	3	2	#NULL!	1	1	4	4	3	2	4	3	2	3	2	0	1	0	0	0	0	0	0	#NULL!	1	1	1	0	1	1	1	0	1	2	4	2	4	4	2	1	5	4	4	4	4
2	2	2	1	2	4	3	1	8	3	1	4	2	2	5	4	5	2	5	1	-2	-1	-2	-1	-1	-2	-1	2	1	2	0	1	0	0	0	1	1	0	2	2	2	5	4	5	1	4	4	3	3	3
2	2	3	1	2	4	3	2	8	2	1	5	5	4	5	5	5	2	4	3	-1	-1	-1	0	0	-1	-1	1	0	1	2	1	0	0	0	1	1	1	1	2	1	4	4	4	1	5	4	4	4	4
2	2	3	1	2	4	3	2	1	1	1	5	5	3	3	5	3	2	2	2	0	0	0	0	0	0	0	1	#NULL!	1	1	1	2	3	1	1	3	1	2	4	1	3	3	4	1	4	4	3	3	3
2	2	3	1	2	4	3	1	7	1	1	5	5	3	4	5	5	2	5	2	0	0	0	0	0	-1	-1	1	1	1	1	1	1	2	1	2	1	1	1	4	1	3	2	2	1	5	5	5	5	5
2	2	2	1	1	4	3	1	8	1	1	5	5	5	3	5	5	2	3	1	0	0	-2	0	0	0	0	0	1	1	1	1	1	0	1	2	1	1	1	3	1	4	3	4	1	5	4	3	3	3
2	2	3	1	1	4	2	2	8	1	1	5	4	5	4	5	5	2	5	2	-1	-1	-2	-1	-1	-1	-2	1	0	0	0	1	1	#NULL!	#NULL!	1	1	1	1	2	1	3	3	4	1	5	1	2	1	1
2	2	2	1	2	6	3	2	7	1	1	5	5	5	5	5	5	2	5	1	-2	1	0	1	-1	0	0	1	#NULL!	1	1	0	0	2	1	2	#NULL!	0	1	4	1	4	4	1	1	5	4	5	5	5
2	2	2	1	2	3	3	1	8	2	1	5	5	3	4	5	5	3	5	2	0	0	0	0	0	0	0	0	0	1	0	1	0	1	1	1	0	1	1	4	1	3	4	4	1	5	5	5	5	5
2	2	3	1	2	4	3	1	#NULL!	3	1	5	5	4	3	5	5	2	5	2	-1	0	-1	0	-1	0	0	1	0	2	1	2	1	3	2	3	0	1	1	4	2	4	4	4	1	4	3	4	4	4
2	2	3	1	2	4	3	2	8	1	1	5	2	4	4	5	5	4	2	2	-1	0	-2	0	0	-1	-1	1	1	3	2	1	2	2	2	3	2	1	1	4	1	4	2	4	1	5	4	1	1	1
2	2	3	1	2	6	#NULL!	1	3	1	1	4	3	3	3	4	4	4	4	2	-1	-1	-1	0	-1	-1	0	1	1	1	0	0	0	3	3	0	0	1	1	3	1	3	2	1	2	5	3	3	3	3
[truncated: 215 more rows]
[truncated: 47 more columns]
